# Supplementary material for: Identification of Pan-Cancer Biomarkers Based on the Gene Expression Profiles of Cancer Cell Lines
Source: Front Cell Dev Biol. 2021 Nov 30;9:781285. doi: 10.3389/fcell.2021.781285 (PMC8669964; doi:10.3389/fcell.2021.781285)
Supplement: Supplementary file 2 [file Table3.XLSX]

## Sheet: Sheet1
Rules_0	passed counts:165
node_0: feature_name=ENSG00000015285	feature_id[44].value > threshold=12.332272052764893
node_696: feature_name=ENSG00000151239	feature_id[54].value <= threshold=61.89499855041504
Class: Haematopoietic and lymphoid tissue
Rules_1	passed counts:43
node_0: feature_name=ENSG00000015285	feature_id[44].value <= threshold=12.332272052764893
node_1: feature_name=ENSG00000117676	feature_id[27].value > threshold=2.0
node_5: feature_name=ENSG00000100146	feature_id[77].value > threshold=147.11768341064453
node_689: feature_name=ENSG00000111321	feature_id[8].value > threshold=40.04814338684082
node_693: feature_name=ENSG00000109854	feature_id[45].value <= threshold=141.5250015258789
Class: Skin
Rules_2	passed counts:39
node_0: feature_name=ENSG00000015285	feature_id[44].value <= threshold=12.332272052764893
node_1: feature_name=ENSG00000117676	feature_id[27].value > threshold=2.0
node_5: feature_name=ENSG00000100146	feature_id[77].value <= threshold=147.11768341064453
node_6: feature_name=ENSG00000125618	feature_id[53].value <= threshold=30.299301147460938
node_7: feature_name=ENSG00000162733	feature_id[74].value <= threshold=3.5169423818588257
node_8: feature_name=ENSG00000112531	feature_id[71].value <= threshold=7.5908427238464355
node_9: feature_name=ENSG00000111716	feature_id[89].value > threshold=411.2135314941406
node_29: feature_name=ENSG00000109113	feature_id[25].value <= threshold=1.6050000190734863
node_30: feature_name=ENSG00000088256	feature_id[19].value <= threshold=51.61240005493164
node_31: feature_name=ENSG00000070087	feature_id[9].value > threshold=1.1149999797344208
node_33: feature_name=ENSG00000101363	feature_id[7].value <= threshold=106.93000030517578
Class: Large Intestine
Rules_3	passed counts:38
node_0: feature_name=ENSG00000015285	feature_id[44].value <= threshold=12.332272052764893
node_1: feature_name=ENSG00000117676	feature_id[27].value > threshold=2.0
node_5: feature_name=ENSG00000100146	feature_id[77].value <= threshold=147.11768341064453
node_6: feature_name=ENSG00000125618	feature_id[53].value <= threshold=30.299301147460938
node_7: feature_name=ENSG00000162733	feature_id[74].value > threshold=3.5169423818588257
node_393: feature_name=ENSG00000148411	feature_id[76].value > threshold=1.9708076119422913
node_401: feature_name=ENSG00000006327	feature_id[2].value > threshold=16.51651096343994
node_409: feature_name=ENSG00000166228	feature_id[35].value <= threshold=50.16211700439453
node_410: feature_name=ENSG00000111321	feature_id[8].value <= threshold=49.44610404968262
node_411: feature_name=ENSG00000138119	feature_id[36].value > threshold=44.72801208496094
node_427: feature_name=ENSG00000152022	feature_id[28].value <= threshold=35.489999771118164
node_428: feature_name=ENSG00000162522	feature_id[64].value > threshold=4.390000104904175
node_434: feature_name=ENSG00000114353	feature_id[61].value > threshold=115.3996696472168
Class: Central nervous system
Rules_4	passed counts:32
node_0: feature_name=ENSG00000015285	feature_id[44].value <= threshold=12.332272052764893
node_1: feature_name=ENSG00000117676	feature_id[27].value > threshold=2.0
node_5: feature_name=ENSG00000100146	feature_id[77].value <= threshold=147.11768341064453
node_6: feature_name=ENSG00000125618	feature_id[53].value <= threshold=30.299301147460938
node_7: feature_name=ENSG00000162733	feature_id[74].value <= threshold=3.5169423818588257
node_8: feature_name=ENSG00000112531	feature_id[71].value > threshold=7.5908427238464355
node_46: feature_name=ENSG00000111716	feature_id[89].value > threshold=427.6462707519531
node_124: feature_name=ENSG00000214063	feature_id[47].value > threshold=37.89557647705078
node_248: feature_name=ENSG00000015285	feature_id[44].value <= threshold=2.1842952966690063
node_249: feature_name=ENSG00000180353	feature_id[55].value <= threshold=52.917219161987305
node_250: feature_name=ENSG00000114353	feature_id[61].value <= threshold=148.78301239013672
node_251: feature_name=ENSG00000133104	feature_id[1].value > threshold=0.5393029153347015
node_265: feature_name=ENSG00000144677	feature_id[73].value <= threshold=10.510444641113281
node_266: feature_name=ENSG00000148411	feature_id[76].value <= threshold=16.31500005722046
node_267: feature_name=ENSG00000180353	feature_id[55].value <= threshold=2.884999990463257
node_268: feature_name=ENSG00000169398	feature_id[72].value > threshold=46.44247627258301
Class: Lung
Rules_5	passed counts:31
node_0: feature_name=ENSG00000015285	feature_id[44].value <= threshold=12.332272052764893
node_1: feature_name=ENSG00000117676	feature_id[27].value <= threshold=2.0
node_2: feature_name=ENSG00000125618	feature_id[53].value <= threshold=11.84000015258789
Class: Fibroblast
Rules_6	passed counts:22
node_0: feature_name=ENSG00000015285	feature_id[44].value <= threshold=12.332272052764893
node_1: feature_name=ENSG00000117676	feature_id[27].value > threshold=2.0
node_5: feature_name=ENSG00000100146	feature_id[77].value <= threshold=147.11768341064453
node_6: feature_name=ENSG00000125618	feature_id[53].value > threshold=30.299301147460938
node_574: feature_name=ENSG00000268895	feature_id[20].value <= threshold=1.2756980061531067
node_575: feature_name=ENSG00000121057	feature_id[79].value <= threshold=27.700154304504395
node_576: feature_name=ENSG00000070087	feature_id[9].value <= threshold=274.65283203125
node_577: feature_name=ENSG00000214063	feature_id[47].value > threshold=62.9175910949707
node_585: feature_name=ENSG00000187164	feature_id[87].value > threshold=8.015000104904175
Class: Kidney
Rules_7	passed counts:19
node_0: feature_name=ENSG00000015285	feature_id[44].value <= threshold=12.332272052764893
node_1: feature_name=ENSG00000117676	feature_id[27].value > threshold=2.0
node_5: feature_name=ENSG00000100146	feature_id[77].value <= threshold=147.11768341064453
node_6: feature_name=ENSG00000125618	feature_id[53].value <= threshold=30.299301147460938
node_7: feature_name=ENSG00000162733	feature_id[74].value <= threshold=3.5169423818588257
node_8: feature_name=ENSG00000112531	feature_id[71].value > threshold=7.5908427238464355
node_46: feature_name=ENSG00000111716	feature_id[89].value > threshold=427.6462707519531
node_124: feature_name=ENSG00000214063	feature_id[47].value > threshold=37.89557647705078
node_248: feature_name=ENSG00000015285	feature_id[44].value <= threshold=2.1842952966690063
node_249: feature_name=ENSG00000180353	feature_id[55].value <= threshold=52.917219161987305
node_250: feature_name=ENSG00000114353	feature_id[61].value <= threshold=148.78301239013672
node_251: feature_name=ENSG00000133104	feature_id[1].value > threshold=0.5393029153347015
node_265: feature_name=ENSG00000144677	feature_id[73].value > threshold=10.510444641113281
node_289: feature_name=ENSG00000183723	feature_id[49].value > threshold=20.410000801086426
node_321: feature_name=ENSG00000159335	feature_id[85].value <= threshold=507.8258361816406
node_322: feature_name=ENSG00000101955	feature_id[99].value <= threshold=9.056442737579346
node_323: feature_name=ENSG00000051523	feature_id[23].value <= threshold=152.5109100341797
Class: Lung
Rules_8	passed counts:19
node_0: feature_name=ENSG00000015285	feature_id[44].value <= threshold=12.332272052764893
node_1: feature_name=ENSG00000117676	feature_id[27].value > threshold=2.0
node_5: feature_name=ENSG00000100146	feature_id[77].value <= threshold=147.11768341064453
node_6: feature_name=ENSG00000125618	feature_id[53].value <= threshold=30.299301147460938
node_7: feature_name=ENSG00000162733	feature_id[74].value <= threshold=3.5169423818588257
node_8: feature_name=ENSG00000112531	feature_id[71].value > threshold=7.5908427238464355
node_46: feature_name=ENSG00000111716	feature_id[89].value <= threshold=427.6462707519531
node_47: feature_name=ENSG00000268895	feature_id[20].value > threshold=0.5646440982818604
node_73: feature_name=ENSG00000132182	feature_id[14].value > threshold=12.788294792175293
node_85: feature_name=ENSG00000122642	feature_id[6].value <= threshold=72.12030792236328
node_86: feature_name=ENSG00000189171	feature_id[81].value > threshold=105.62800979614258
node_98: feature_name=ENSG00000121900	feature_id[39].value > threshold=54.29999923706055
Class: Breast
Rules_9	passed counts:19
node_0: feature_name=ENSG00000015285	feature_id[44].value <= threshold=12.332272052764893
node_1: feature_name=ENSG00000117676	feature_id[27].value > threshold=2.0
node_5: feature_name=ENSG00000100146	feature_id[77].value <= threshold=147.11768341064453
node_6: feature_name=ENSG00000125618	feature_id[53].value <= threshold=30.299301147460938
node_7: feature_name=ENSG00000162733	feature_id[74].value <= threshold=3.5169423818588257
node_8: feature_name=ENSG00000112531	feature_id[71].value > threshold=7.5908427238464355
node_46: feature_name=ENSG00000111716	feature_id[89].value <= threshold=427.6462707519531
node_47: feature_name=ENSG00000268895	feature_id[20].value <= threshold=0.5646440982818604
node_48: feature_name=ENSG00000154380	feature_id[37].value <= threshold=63.814544677734375
node_49: feature_name=ENSG00000189171	feature_id[81].value > threshold=95.27533721923828
node_57: feature_name=ENSG00000169398	feature_id[72].value <= threshold=148.05999755859375
node_58: feature_name=ENSG00000182718	feature_id[65].value > threshold=966.4743041992188
node_62: feature_name=ENSG00000175029	feature_id[94].value <= threshold=99.06000137329102
Class: Pancreas
Rules_10	passed counts:18
node_0: feature_name=ENSG00000015285	feature_id[44].value <= threshold=12.332272052764893
node_1: feature_name=ENSG00000117676	feature_id[27].value > threshold=2.0
node_5: feature_name=ENSG00000100146	feature_id[77].value <= threshold=147.11768341064453
node_6: feature_name=ENSG00000125618	feature_id[53].value <= threshold=30.299301147460938
node_7: feature_name=ENSG00000162733	feature_id[74].value <= threshold=3.5169423818588257
node_8: feature_name=ENSG00000112531	feature_id[71].value > threshold=7.5908427238464355
node_46: feature_name=ENSG00000111716	feature_id[89].value > threshold=427.6462707519531
node_124: feature_name=ENSG00000214063	feature_id[47].value <= threshold=37.89557647705078
node_125: feature_name=ENSG00000109854	feature_id[45].value > threshold=74.38222885131836
node_179: feature_name=ENSG00000135404	feature_id[30].value <= threshold=737.92724609375
node_180: feature_name=ENSG00000132182	feature_id[14].value > threshold=7.4076666831970215
node_188: feature_name=ENSG00000138119	feature_id[36].value > threshold=42.63999938964844
node_194: feature_name=ENSG00000112531	feature_id[71].value > threshold=14.432044506072998
node_196: feature_name=ENSG00000101363	feature_id[7].value <= threshold=113.7699966430664
node_197: feature_name=ENSG00000051523	feature_id[23].value <= threshold=388.7159729003906
node_198: feature_name=ENSG00000172037	feature_id[4].value <= threshold=263.17252349853516
node_199: feature_name=ENSG00000162522	feature_id[64].value > threshold=24.774999618530273
node_203: feature_name=ENSG00000102024	feature_id[29].value > threshold=49.67500114440918
node_209: feature_name=ENSG00000070087	feature_id[9].value <= threshold=344.035888671875
node_210: feature_name=ENSG00000101856	feature_id[92].value <= threshold=156.31999969482422
node_211: feature_name=ENSG00000134590	feature_id[13].value > threshold=11.144999980926514
node_213: feature_name=ENSG00000109686	feature_id[43].value > threshold=11.097896575927734
Class: Oesophagus
Rules_11	passed counts:14
node_0: feature_name=ENSG00000015285	feature_id[44].value <= threshold=12.332272052764893
node_1: feature_name=ENSG00000117676	feature_id[27].value > threshold=2.0
node_5: feature_name=ENSG00000100146	feature_id[77].value <= threshold=147.11768341064453
node_6: feature_name=ENSG00000125618	feature_id[53].value > threshold=30.299301147460938
node_574: feature_name=ENSG00000268895	feature_id[20].value > threshold=1.2756980061531067
node_610: feature_name=ENSG00000101955	feature_id[99].value <= threshold=13.088913440704346
node_611: feature_name=ENSG00000141013	feature_id[96].value <= threshold=22.087910652160645
node_612: feature_name=ENSG00000189171	feature_id[81].value > threshold=161.36000061035156
node_624: feature_name=ENSG00000175866	feature_id[97].value > threshold=26.123620986938477
node_632: feature_name=ENSG00000109113	feature_id[25].value <= threshold=184.22743225097656
node_633: feature_name=ENSG00000114353	feature_id[61].value <= threshold=125.73871994018555
Class: Ovary
Rules_12	passed counts:14
node_0: feature_name=ENSG00000015285	feature_id[44].value <= threshold=12.332272052764893
node_1: feature_name=ENSG00000117676	feature_id[27].value > threshold=2.0
node_5: feature_name=ENSG00000100146	feature_id[77].value <= threshold=147.11768341064453
node_6: feature_name=ENSG00000125618	feature_id[53].value <= threshold=30.299301147460938
node_7: feature_name=ENSG00000162733	feature_id[74].value > threshold=3.5169423818588257
node_393: feature_name=ENSG00000148411	feature_id[76].value > threshold=1.9708076119422913
node_401: feature_name=ENSG00000006327	feature_id[2].value > threshold=16.51651096343994
node_409: feature_name=ENSG00000166228	feature_id[35].value > threshold=50.16211700439453
node_487: feature_name=ENSG00000172037	feature_id[4].value > threshold=209.7304458618164
node_559: feature_name=ENSG00000162522	feature_id[64].value <= threshold=16.013717651367188
node_560: feature_name=ENSG00000006327	feature_id[2].value <= threshold=281.0299987792969
Class: Soft tissue
Rules_13	passed counts:14
node_0: feature_name=ENSG00000015285	feature_id[44].value <= threshold=12.332272052764893
node_1: feature_name=ENSG00000117676	feature_id[27].value > threshold=2.0
node_5: feature_name=ENSG00000100146	feature_id[77].value <= threshold=147.11768341064453
node_6: feature_name=ENSG00000125618	feature_id[53].value <= threshold=30.299301147460938
node_7: feature_name=ENSG00000162733	feature_id[74].value <= threshold=3.5169423818588257
node_8: feature_name=ENSG00000112531	feature_id[71].value > threshold=7.5908427238464355
node_46: feature_name=ENSG00000111716	feature_id[89].value > threshold=427.6462707519531
node_124: feature_name=ENSG00000214063	feature_id[47].value > threshold=37.89557647705078
node_248: feature_name=ENSG00000015285	feature_id[44].value <= threshold=2.1842952966690063
node_249: feature_name=ENSG00000180353	feature_id[55].value <= threshold=52.917219161987305
node_250: feature_name=ENSG00000114353	feature_id[61].value > threshold=148.78301239013672
node_354: feature_name=ENSG00000152022	feature_id[28].value > threshold=5.960000038146973
node_360: feature_name=ENSG00000180353	feature_id[55].value <= threshold=17.766669750213623
node_361: feature_name=ENSG00000109854	feature_id[45].value > threshold=71.70999908447266
node_373: feature_name=ENSG00000132182	feature_id[14].value > threshold=0.17000000178813934
node_375: feature_name=ENSG00000157224	feature_id[70].value > threshold=18.850000381469727
Class: Lung
Rules_14	passed counts:13
node_0: feature_name=ENSG00000015285	feature_id[44].value <= threshold=12.332272052764893
node_1: feature_name=ENSG00000117676	feature_id[27].value > threshold=2.0
node_5: feature_name=ENSG00000100146	feature_id[77].value <= threshold=147.11768341064453
node_6: feature_name=ENSG00000125618	feature_id[53].value <= threshold=30.299301147460938
node_7: feature_name=ENSG00000162733	feature_id[74].value <= threshold=3.5169423818588257
node_8: feature_name=ENSG00000112531	feature_id[71].value > threshold=7.5908427238464355
node_46: feature_name=ENSG00000111716	feature_id[89].value > threshold=427.6462707519531
node_124: feature_name=ENSG00000214063	feature_id[47].value <= threshold=37.89557647705078
node_125: feature_name=ENSG00000109854	feature_id[45].value <= threshold=74.38222885131836
node_126: feature_name=ENSG00000102024	feature_id[29].value <= threshold=107.89996719360352
node_127: feature_name=ENSG00000213977	feature_id[31].value <= threshold=96.85719680786133
node_128: feature_name=ENSG00000186517	feature_id[75].value <= threshold=2.3262118101119995
node_129: feature_name=ENSG00000160789	feature_id[68].value <= threshold=161.77499389648438
node_130: feature_name=ENSG00000117519	feature_id[40].value > threshold=51.05179023742676
Class: Lung
Rules_15	passed counts:12
node_0: feature_name=ENSG00000015285	feature_id[44].value <= threshold=12.332272052764893
node_1: feature_name=ENSG00000117676	feature_id[27].value > threshold=2.0
node_5: feature_name=ENSG00000100146	feature_id[77].value <= threshold=147.11768341064453
node_6: feature_name=ENSG00000125618	feature_id[53].value <= threshold=30.299301147460938
node_7: feature_name=ENSG00000162733	feature_id[74].value <= threshold=3.5169423818588257
node_8: feature_name=ENSG00000112531	feature_id[71].value > threshold=7.5908427238464355
node_46: feature_name=ENSG00000111716	feature_id[89].value > threshold=427.6462707519531
node_124: feature_name=ENSG00000214063	feature_id[47].value <= threshold=37.89557647705078
node_125: feature_name=ENSG00000109854	feature_id[45].value > threshold=74.38222885131836
node_179: feature_name=ENSG00000135404	feature_id[30].value <= threshold=737.92724609375
node_180: feature_name=ENSG00000132182	feature_id[14].value > threshold=7.4076666831970215
node_188: feature_name=ENSG00000138119	feature_id[36].value <= threshold=42.63999938964844
node_189: feature_name=ENSG00000135631	feature_id[57].value <= threshold=15.035120964050293
Class: Lung
Rules_16	passed counts:11
node_0: feature_name=ENSG00000015285	feature_id[44].value <= threshold=12.332272052764893
node_1: feature_name=ENSG00000117676	feature_id[27].value > threshold=2.0
node_5: feature_name=ENSG00000100146	feature_id[77].value <= threshold=147.11768341064453
node_6: feature_name=ENSG00000125618	feature_id[53].value <= threshold=30.299301147460938
node_7: feature_name=ENSG00000162733	feature_id[74].value > threshold=3.5169423818588257
node_393: feature_name=ENSG00000148411	feature_id[76].value <= threshold=1.9708076119422913
node_394: feature_name=ENSG00000132182	feature_id[14].value <= threshold=43.84655570983887
Class: Autonomic ganglia
Rules_17	passed counts:10
node_0: feature_name=ENSG00000015285	feature_id[44].value <= threshold=12.332272052764893
node_1: feature_name=ENSG00000117676	feature_id[27].value > threshold=2.0
node_5: feature_name=ENSG00000100146	feature_id[77].value <= threshold=147.11768341064453
node_6: feature_name=ENSG00000125618	feature_id[53].value <= threshold=30.299301147460938
node_7: feature_name=ENSG00000162733	feature_id[74].value > threshold=3.5169423818588257
node_393: feature_name=ENSG00000148411	feature_id[76].value > threshold=1.9708076119422913
node_401: feature_name=ENSG00000006327	feature_id[2].value <= threshold=16.51651096343994
node_402: feature_name=ENSG00000132182	feature_id[14].value <= threshold=22.02500009536743
Class: Bone
Rules_18	passed counts:10
node_0: feature_name=ENSG00000015285	feature_id[44].value <= threshold=12.332272052764893
node_1: feature_name=ENSG00000117676	feature_id[27].value > threshold=2.0
node_5: feature_name=ENSG00000100146	feature_id[77].value <= threshold=147.11768341064453
node_6: feature_name=ENSG00000125618	feature_id[53].value <= threshold=30.299301147460938
node_7: feature_name=ENSG00000162733	feature_id[74].value <= threshold=3.5169423818588257
node_8: feature_name=ENSG00000112531	feature_id[71].value > threshold=7.5908427238464355
node_46: feature_name=ENSG00000111716	feature_id[89].value <= threshold=427.6462707519531
node_47: feature_name=ENSG00000268895	feature_id[20].value > threshold=0.5646440982818604
node_73: feature_name=ENSG00000132182	feature_id[14].value <= threshold=12.788294792175293
node_74: feature_name=ENSG00000143545	feature_id[56].value <= threshold=109.54499816894531
node_75: feature_name=ENSG00000061676	feature_id[0].value <= threshold=74.4900016784668
Class: Upper aerodigestive tract
Rules_19	passed counts:10
node_0: feature_name=ENSG00000015285	feature_id[44].value <= threshold=12.332272052764893
node_1: feature_name=ENSG00000117676	feature_id[27].value > threshold=2.0
node_5: feature_name=ENSG00000100146	feature_id[77].value <= threshold=147.11768341064453
node_6: feature_name=ENSG00000125618	feature_id[53].value <= threshold=30.299301147460938
node_7: feature_name=ENSG00000162733	feature_id[74].value <= threshold=3.5169423818588257
node_8: feature_name=ENSG00000112531	feature_id[71].value > threshold=7.5908427238464355
node_46: feature_name=ENSG00000111716	feature_id[89].value <= threshold=427.6462707519531
node_47: feature_name=ENSG00000268895	feature_id[20].value <= threshold=0.5646440982818604
node_48: feature_name=ENSG00000154380	feature_id[37].value > threshold=63.814544677734375
node_66: feature_name=ENSG00000157224	feature_id[70].value > threshold=16.22481870651245
Class: Liver
Rules_20	passed counts:8
node_0: feature_name=ENSG00000015285	feature_id[44].value <= threshold=12.332272052764893
node_1: feature_name=ENSG00000117676	feature_id[27].value > threshold=2.0
node_5: feature_name=ENSG00000100146	feature_id[77].value <= threshold=147.11768341064453
node_6: feature_name=ENSG00000125618	feature_id[53].value > threshold=30.299301147460938
node_574: feature_name=ENSG00000268895	feature_id[20].value > threshold=1.2756980061531067
node_610: feature_name=ENSG00000101955	feature_id[99].value <= threshold=13.088913440704346
node_611: feature_name=ENSG00000141013	feature_id[96].value > threshold=22.087910652160645
node_647: feature_name=ENSG00000068001	feature_id[84].value > threshold=31.76432991027832
node_655: feature_name=ENSG00000143079	feature_id[17].value <= threshold=15.40661907196045
node_656: feature_name=ENSG00000214063	feature_id[47].value <= threshold=123.70074081420898
Class: Endometrium
Rules_21	passed counts:8
node_0: feature_name=ENSG00000015285	feature_id[44].value <= threshold=12.332272052764893
node_1: feature_name=ENSG00000117676	feature_id[27].value > threshold=2.0
node_5: feature_name=ENSG00000100146	feature_id[77].value <= threshold=147.11768341064453
node_6: feature_name=ENSG00000125618	feature_id[53].value <= threshold=30.299301147460938
node_7: feature_name=ENSG00000162733	feature_id[74].value > threshold=3.5169423818588257
node_393: feature_name=ENSG00000148411	feature_id[76].value > threshold=1.9708076119422913
node_401: feature_name=ENSG00000006327	feature_id[2].value > threshold=16.51651096343994
node_409: feature_name=ENSG00000166228	feature_id[35].value > threshold=50.16211700439453
node_487: feature_name=ENSG00000172037	feature_id[4].value <= threshold=209.7304458618164
node_488: feature_name=ENSG00000268895	feature_id[20].value <= threshold=2.9049999713897705
node_489: feature_name=ENSG00000154380	feature_id[37].value > threshold=75.21500015258789
node_503: feature_name=ENSG00000135404	feature_id[30].value > threshold=577.5960998535156
node_509: feature_name=ENSG00000135631	feature_id[57].value <= threshold=33.795000076293945
Class: Liver
Rules_22	passed counts:8
node_0: feature_name=ENSG00000015285	feature_id[44].value <= threshold=12.332272052764893
node_1: feature_name=ENSG00000117676	feature_id[27].value > threshold=2.0
node_5: feature_name=ENSG00000100146	feature_id[77].value <= threshold=147.11768341064453
node_6: feature_name=ENSG00000125618	feature_id[53].value <= threshold=30.299301147460938
node_7: feature_name=ENSG00000162733	feature_id[74].value <= threshold=3.5169423818588257
node_8: feature_name=ENSG00000112531	feature_id[71].value <= threshold=7.5908427238464355
node_9: feature_name=ENSG00000111716	feature_id[89].value <= threshold=411.2135314941406
node_10: feature_name=ENSG00000186517	feature_id[75].value <= threshold=1.0550000071525574
node_11: feature_name=ENSG00000172380	feature_id[10].value > threshold=26.71500015258789
Class: Stomach
Rules_23	passed counts:7
node_0: feature_name=ENSG00000015285	feature_id[44].value <= threshold=12.332272052764893
node_1: feature_name=ENSG00000117676	feature_id[27].value > threshold=2.0
node_5: feature_name=ENSG00000100146	feature_id[77].value <= threshold=147.11768341064453
node_6: feature_name=ENSG00000125618	feature_id[53].value <= threshold=30.299301147460938
node_7: feature_name=ENSG00000162733	feature_id[74].value <= threshold=3.5169423818588257
node_8: feature_name=ENSG00000112531	feature_id[71].value > threshold=7.5908427238464355
node_46: feature_name=ENSG00000111716	feature_id[89].value <= threshold=427.6462707519531
node_47: feature_name=ENSG00000268895	feature_id[20].value > threshold=0.5646440982818604
node_73: feature_name=ENSG00000132182	feature_id[14].value > threshold=12.788294792175293
node_85: feature_name=ENSG00000122642	feature_id[6].value > threshold=72.12030792236328
node_107: feature_name=ENSG00000133104	feature_id[1].value > threshold=2.1108977794647217
node_109: feature_name=ENSG00000157224	feature_id[70].value <= threshold=74.25740051269531
node_110: feature_name=ENSG00000123159	feature_id[41].value <= threshold=204.1472930908203
node_111: feature_name=ENSG00000062822	feature_id[91].value <= threshold=68.25525093078613
node_112: feature_name=ENSG00000051523	feature_id[23].value <= threshold=225.83627319335938
Class: Lung
Rules_24	passed counts:7
node_0: feature_name=ENSG00000015285	feature_id[44].value <= threshold=12.332272052764893
node_1: feature_name=ENSG00000117676	feature_id[27].value > threshold=2.0
node_5: feature_name=ENSG00000100146	feature_id[77].value <= threshold=147.11768341064453
node_6: feature_name=ENSG00000125618	feature_id[53].value <= threshold=30.299301147460938
node_7: feature_name=ENSG00000162733	feature_id[74].value <= threshold=3.5169423818588257
node_8: feature_name=ENSG00000112531	feature_id[71].value <= threshold=7.5908427238464355
node_9: feature_name=ENSG00000111716	feature_id[89].value > threshold=411.2135314941406
node_29: feature_name=ENSG00000109113	feature_id[25].value > threshold=1.6050000190734863
node_39: feature_name=ENSG00000070087	feature_id[9].value > threshold=17.312623262405396
node_41: feature_name=ENSG00000189171	feature_id[81].value <= threshold=266.56700897216797
node_42: feature_name=ENSG00000144677	feature_id[73].value <= threshold=22.760000228881836
Class: Lung
Rules_25	passed counts:6
node_0: feature_name=ENSG00000015285	feature_id[44].value <= threshold=12.332272052764893
node_1: feature_name=ENSG00000117676	feature_id[27].value > threshold=2.0
node_5: feature_name=ENSG00000100146	feature_id[77].value <= threshold=147.11768341064453
node_6: feature_name=ENSG00000125618	feature_id[53].value <= threshold=30.299301147460938
node_7: feature_name=ENSG00000162733	feature_id[74].value > threshold=3.5169423818588257
node_393: feature_name=ENSG00000148411	feature_id[76].value > threshold=1.9708076119422913
node_401: feature_name=ENSG00000006327	feature_id[2].value > threshold=16.51651096343994
node_409: feature_name=ENSG00000166228	feature_id[35].value <= threshold=50.16211700439453
node_410: feature_name=ENSG00000111321	feature_id[8].value > threshold=49.44610404968262
node_442: feature_name=ENSG00000162627	feature_id[16].value > threshold=40.88770294189453
node_472: feature_name=ENSG00000175029	feature_id[94].value > threshold=46.28999900817871
node_482: feature_name=ENSG00000076944	feature_id[3].value <= threshold=13.311286449432373
Class: Bone
Rules_26	passed counts:6
node_0: feature_name=ENSG00000015285	feature_id[44].value <= threshold=12.332272052764893
node_1: feature_name=ENSG00000117676	feature_id[27].value > threshold=2.0
node_5: feature_name=ENSG00000100146	feature_id[77].value <= threshold=147.11768341064453
node_6: feature_name=ENSG00000125618	feature_id[53].value <= threshold=30.299301147460938
node_7: feature_name=ENSG00000162733	feature_id[74].value <= threshold=3.5169423818588257
node_8: feature_name=ENSG00000112531	feature_id[71].value > threshold=7.5908427238464355
node_46: feature_name=ENSG00000111716	feature_id[89].value > threshold=427.6462707519531
node_124: feature_name=ENSG00000214063	feature_id[47].value > threshold=37.89557647705078
node_248: feature_name=ENSG00000015285	feature_id[44].value <= threshold=2.1842952966690063
node_249: feature_name=ENSG00000180353	feature_id[55].value <= threshold=52.917219161987305
node_250: feature_name=ENSG00000114353	feature_id[61].value <= threshold=148.78301239013672
node_251: feature_name=ENSG00000133104	feature_id[1].value > threshold=0.5393029153347015
node_265: feature_name=ENSG00000144677	feature_id[73].value > threshold=10.510444641113281
node_289: feature_name=ENSG00000183723	feature_id[49].value <= threshold=20.410000801086426
node_290: feature_name=ENSG00000169398	feature_id[72].value > threshold=60.03999900817871
node_310: feature_name=ENSG00000135404	feature_id[30].value <= threshold=834.3049926757812
node_311: feature_name=ENSG00000175866	feature_id[97].value > threshold=29.59099578857422
Class: Upper aerodigestive tract
Rules_27	passed counts:5
node_0: feature_name=ENSG00000015285	feature_id[44].value <= threshold=12.332272052764893
node_1: feature_name=ENSG00000117676	feature_id[27].value > threshold=2.0
node_5: feature_name=ENSG00000100146	feature_id[77].value <= threshold=147.11768341064453
node_6: feature_name=ENSG00000125618	feature_id[53].value > threshold=30.299301147460938
node_574: feature_name=ENSG00000268895	feature_id[20].value > threshold=1.2756980061531067
node_610: feature_name=ENSG00000101955	feature_id[99].value > threshold=13.088913440704346
node_660: feature_name=ENSG00000106992	feature_id[32].value > threshold=62.27358627319336
node_674: feature_name=ENSG00000111716	feature_id[89].value <= threshold=1057.6995239257812
node_675: feature_name=ENSG00000160789	feature_id[68].value <= threshold=804.1003112792969
node_676: feature_name=ENSG00000121900	feature_id[39].value > threshold=39.3275032043457
Class: Thyroid
Rules_28	passed counts:5
node_0: feature_name=ENSG00000015285	feature_id[44].value <= threshold=12.332272052764893
node_1: feature_name=ENSG00000117676	feature_id[27].value > threshold=2.0
node_5: feature_name=ENSG00000100146	feature_id[77].value <= threshold=147.11768341064453
node_6: feature_name=ENSG00000125618	feature_id[53].value > threshold=30.299301147460938
node_574: feature_name=ENSG00000268895	feature_id[20].value > threshold=1.2756980061531067
node_610: feature_name=ENSG00000101955	feature_id[99].value > threshold=13.088913440704346
node_660: feature_name=ENSG00000106992	feature_id[32].value <= threshold=62.27358627319336
node_661: feature_name=ENSG00000121900	feature_id[39].value > threshold=37.8436222076416
node_665: feature_name=ENSG00000136240	feature_id[26].value > threshold=134.40369415283203
Class: Kidney
Rules_29	passed counts:5
node_0: feature_name=ENSG00000015285	feature_id[44].value <= threshold=12.332272052764893
node_1: feature_name=ENSG00000117676	feature_id[27].value > threshold=2.0
node_5: feature_name=ENSG00000100146	feature_id[77].value <= threshold=147.11768341064453
node_6: feature_name=ENSG00000125618	feature_id[53].value <= threshold=30.299301147460938
node_7: feature_name=ENSG00000162733	feature_id[74].value > threshold=3.5169423818588257
node_393: feature_name=ENSG00000148411	feature_id[76].value > threshold=1.9708076119422913
node_401: feature_name=ENSG00000006327	feature_id[2].value > threshold=16.51651096343994
node_409: feature_name=ENSG00000166228	feature_id[35].value <= threshold=50.16211700439453
node_410: feature_name=ENSG00000111321	feature_id[8].value > threshold=49.44610404968262
node_442: feature_name=ENSG00000162627	feature_id[16].value <= threshold=40.88770294189453
node_443: feature_name=ENSG00000117676	feature_id[27].value <= threshold=4.2689049243927
Class: Fibroblast
Rules_30	passed counts:5
node_0: feature_name=ENSG00000015285	feature_id[44].value <= threshold=12.332272052764893
node_1: feature_name=ENSG00000117676	feature_id[27].value > threshold=2.0
node_5: feature_name=ENSG00000100146	feature_id[77].value <= threshold=147.11768341064453
node_6: feature_name=ENSG00000125618	feature_id[53].value <= threshold=30.299301147460938
node_7: feature_name=ENSG00000162733	feature_id[74].value <= threshold=3.5169423818588257
node_8: feature_name=ENSG00000112531	feature_id[71].value > threshold=7.5908427238464355
node_46: feature_name=ENSG00000111716	feature_id[89].value > threshold=427.6462707519531
node_124: feature_name=ENSG00000214063	feature_id[47].value > threshold=37.89557647705078
node_248: feature_name=ENSG00000015285	feature_id[44].value <= threshold=2.1842952966690063
node_249: feature_name=ENSG00000180353	feature_id[55].value <= threshold=52.917219161987305
node_250: feature_name=ENSG00000114353	feature_id[61].value <= threshold=148.78301239013672
node_251: feature_name=ENSG00000133104	feature_id[1].value > threshold=0.5393029153347015
node_265: feature_name=ENSG00000144677	feature_id[73].value > threshold=10.510444641113281
node_289: feature_name=ENSG00000183723	feature_id[49].value > threshold=20.410000801086426
node_321: feature_name=ENSG00000159335	feature_id[85].value <= threshold=507.8258361816406
node_322: feature_name=ENSG00000101955	feature_id[99].value <= threshold=9.056442737579346
node_323: feature_name=ENSG00000051523	feature_id[23].value > threshold=152.5109100341797
node_325: feature_name=ENSG00000109686	feature_id[43].value > threshold=22.90499973297119
node_331: feature_name=ENSG00000130147	feature_id[5].value <= threshold=86.3122444152832
Class: Lung
Rules_31	passed counts:5
node_0: feature_name=ENSG00000015285	feature_id[44].value <= threshold=12.332272052764893
node_1: feature_name=ENSG00000117676	feature_id[27].value > threshold=2.0
node_5: feature_name=ENSG00000100146	feature_id[77].value <= threshold=147.11768341064453
node_6: feature_name=ENSG00000125618	feature_id[53].value <= threshold=30.299301147460938
node_7: feature_name=ENSG00000162733	feature_id[74].value <= threshold=3.5169423818588257
node_8: feature_name=ENSG00000112531	feature_id[71].value > threshold=7.5908427238464355
node_46: feature_name=ENSG00000111716	feature_id[89].value > threshold=427.6462707519531
node_124: feature_name=ENSG00000214063	feature_id[47].value <= threshold=37.89557647705078
node_125: feature_name=ENSG00000109854	feature_id[45].value <= threshold=74.38222885131836
node_126: feature_name=ENSG00000102024	feature_id[29].value > threshold=107.89996719360352
node_158: feature_name=ENSG00000106992	feature_id[32].value <= threshold=51.848358154296875
node_159: feature_name=ENSG00000122642	feature_id[6].value <= threshold=88.42279434204102
Class: Urinary tract
Rules_32	passed counts:4
node_0: feature_name=ENSG00000015285	feature_id[44].value <= threshold=12.332272052764893
node_1: feature_name=ENSG00000117676	feature_id[27].value > threshold=2.0
node_5: feature_name=ENSG00000100146	feature_id[77].value <= threshold=147.11768341064453
node_6: feature_name=ENSG00000125618	feature_id[53].value > threshold=30.299301147460938
node_574: feature_name=ENSG00000268895	feature_id[20].value > threshold=1.2756980061531067
node_610: feature_name=ENSG00000101955	feature_id[99].value <= threshold=13.088913440704346
node_611: feature_name=ENSG00000141013	feature_id[96].value > threshold=22.087910652160645
node_647: feature_name=ENSG00000068001	feature_id[84].value <= threshold=31.76432991027832
node_648: feature_name=ENSG00000143079	feature_id[17].value > threshold=7.115042686462402
node_650: feature_name=ENSG00000101363	feature_id[7].value <= threshold=73.85771560668945
Class: Ovary
Rules_33	passed counts:4
node_0: feature_name=ENSG00000015285	feature_id[44].value <= threshold=12.332272052764893
node_1: feature_name=ENSG00000117676	feature_id[27].value > threshold=2.0
node_5: feature_name=ENSG00000100146	feature_id[77].value <= threshold=147.11768341064453
node_6: feature_name=ENSG00000125618	feature_id[53].value > threshold=30.299301147460938
node_574: feature_name=ENSG00000268895	feature_id[20].value > threshold=1.2756980061531067
node_610: feature_name=ENSG00000101955	feature_id[99].value <= threshold=13.088913440704346
node_611: feature_name=ENSG00000141013	feature_id[96].value <= threshold=22.087910652160645
node_612: feature_name=ENSG00000189171	feature_id[81].value <= threshold=161.36000061035156
node_613: feature_name=ENSG00000135631	feature_id[57].value > threshold=13.76531457901001
node_619: feature_name=ENSG00000104067	feature_id[15].value <= threshold=38.385000228881836
Class: Endometrium
Rules_34	passed counts:4
node_0: feature_name=ENSG00000015285	feature_id[44].value <= threshold=12.332272052764893
node_1: feature_name=ENSG00000117676	feature_id[27].value > threshold=2.0
node_5: feature_name=ENSG00000100146	feature_id[77].value <= threshold=147.11768341064453
node_6: feature_name=ENSG00000125618	feature_id[53].value > threshold=30.299301147460938
node_574: feature_name=ENSG00000268895	feature_id[20].value <= threshold=1.2756980061531067
node_575: feature_name=ENSG00000121057	feature_id[79].value > threshold=27.700154304504395
node_593: feature_name=ENSG00000175029	feature_id[94].value > threshold=40.32681655883789
node_595: feature_name=ENSG00000101955	feature_id[99].value > threshold=0.3100000023841858
node_599: feature_name=ENSG00000111716	feature_id[89].value <= threshold=1039.844970703125
node_600: feature_name=ENSG00000152022	feature_id[28].value <= threshold=4.625265836715698
node_601: feature_name=ENSG00000128595	feature_id[66].value > threshold=45.739999771118164
Class: Large Intestine
Rules_35	passed counts:4
node_0: feature_name=ENSG00000015285	feature_id[44].value <= threshold=12.332272052764893
node_1: feature_name=ENSG00000117676	feature_id[27].value > threshold=2.0
node_5: feature_name=ENSG00000100146	feature_id[77].value <= threshold=147.11768341064453
node_6: feature_name=ENSG00000125618	feature_id[53].value <= threshold=30.299301147460938
node_7: feature_name=ENSG00000162733	feature_id[74].value > threshold=3.5169423818588257
node_393: feature_name=ENSG00000148411	feature_id[76].value > threshold=1.9708076119422913
node_401: feature_name=ENSG00000006327	feature_id[2].value <= threshold=16.51651096343994
node_402: feature_name=ENSG00000132182	feature_id[14].value > threshold=22.02500009536743
node_404: feature_name=ENSG00000117676	feature_id[27].value > threshold=24.985000610351562
Class: Lung
Rules_36	passed counts:4
node_0: feature_name=ENSG00000015285	feature_id[44].value <= threshold=12.332272052764893
node_1: feature_name=ENSG00000117676	feature_id[27].value > threshold=2.0
node_5: feature_name=ENSG00000100146	feature_id[77].value <= threshold=147.11768341064453
node_6: feature_name=ENSG00000125618	feature_id[53].value <= threshold=30.299301147460938
node_7: feature_name=ENSG00000162733	feature_id[74].value <= threshold=3.5169423818588257
node_8: feature_name=ENSG00000112531	feature_id[71].value > threshold=7.5908427238464355
node_46: feature_name=ENSG00000111716	feature_id[89].value > threshold=427.6462707519531
node_124: feature_name=ENSG00000214063	feature_id[47].value > threshold=37.89557647705078
node_248: feature_name=ENSG00000015285	feature_id[44].value <= threshold=2.1842952966690063
node_249: feature_name=ENSG00000180353	feature_id[55].value > threshold=52.917219161987305
node_381: feature_name=ENSG00000088256	feature_id[19].value <= threshold=34.437469482421875
Class: Pancreas
Rules_37	passed counts:4
node_0: feature_name=ENSG00000015285	feature_id[44].value <= threshold=12.332272052764893
node_1: feature_name=ENSG00000117676	feature_id[27].value > threshold=2.0
node_5: feature_name=ENSG00000100146	feature_id[77].value <= threshold=147.11768341064453
node_6: feature_name=ENSG00000125618	feature_id[53].value <= threshold=30.299301147460938
node_7: feature_name=ENSG00000162733	feature_id[74].value <= threshold=3.5169423818588257
node_8: feature_name=ENSG00000112531	feature_id[71].value > threshold=7.5908427238464355
node_46: feature_name=ENSG00000111716	feature_id[89].value > threshold=427.6462707519531
node_124: feature_name=ENSG00000214063	feature_id[47].value > threshold=37.89557647705078
node_248: feature_name=ENSG00000015285	feature_id[44].value <= threshold=2.1842952966690063
node_249: feature_name=ENSG00000180353	feature_id[55].value <= threshold=52.917219161987305
node_250: feature_name=ENSG00000114353	feature_id[61].value <= threshold=148.78301239013672
node_251: feature_name=ENSG00000133104	feature_id[1].value > threshold=0.5393029153347015
node_265: feature_name=ENSG00000144677	feature_id[73].value > threshold=10.510444641113281
node_289: feature_name=ENSG00000183723	feature_id[49].value > threshold=20.410000801086426
node_321: feature_name=ENSG00000159335	feature_id[85].value > threshold=507.8258361816406
node_345: feature_name=ENSG00000138069	feature_id[33].value > threshold=168.84031677246094
node_351: feature_name=ENSG00000070087	feature_id[9].value <= threshold=281.26499938964844
Class: Ovary
Rules_38	passed counts:4
node_0: feature_name=ENSG00000015285	feature_id[44].value <= threshold=12.332272052764893
node_1: feature_name=ENSG00000117676	feature_id[27].value > threshold=2.0
node_5: feature_name=ENSG00000100146	feature_id[77].value <= threshold=147.11768341064453
node_6: feature_name=ENSG00000125618	feature_id[53].value <= threshold=30.299301147460938
node_7: feature_name=ENSG00000162733	feature_id[74].value <= threshold=3.5169423818588257
node_8: feature_name=ENSG00000112531	feature_id[71].value > threshold=7.5908427238464355
node_46: feature_name=ENSG00000111716	feature_id[89].value > threshold=427.6462707519531
node_124: feature_name=ENSG00000214063	feature_id[47].value > threshold=37.89557647705078
node_248: feature_name=ENSG00000015285	feature_id[44].value <= threshold=2.1842952966690063
node_249: feature_name=ENSG00000180353	feature_id[55].value <= threshold=52.917219161987305
node_250: feature_name=ENSG00000114353	feature_id[61].value <= threshold=148.78301239013672
node_251: feature_name=ENSG00000133104	feature_id[1].value > threshold=0.5393029153347015
node_265: feature_name=ENSG00000144677	feature_id[73].value > threshold=10.510444641113281
node_289: feature_name=ENSG00000183723	feature_id[49].value <= threshold=20.410000801086426
node_290: feature_name=ENSG00000169398	feature_id[72].value > threshold=60.03999900817871
node_310: feature_name=ENSG00000135404	feature_id[30].value > threshold=834.3049926757812
node_318: feature_name=ENSG00000101363	feature_id[7].value <= threshold=99.69499969482422
Class: Lung
Rules_39	passed counts:4
node_0: feature_name=ENSG00000015285	feature_id[44].value <= threshold=12.332272052764893
node_1: feature_name=ENSG00000117676	feature_id[27].value > threshold=2.0
node_5: feature_name=ENSG00000100146	feature_id[77].value <= threshold=147.11768341064453
node_6: feature_name=ENSG00000125618	feature_id[53].value <= threshold=30.299301147460938
node_7: feature_name=ENSG00000162733	feature_id[74].value <= threshold=3.5169423818588257
node_8: feature_name=ENSG00000112531	feature_id[71].value > threshold=7.5908427238464355
node_46: feature_name=ENSG00000111716	feature_id[89].value > threshold=427.6462707519531
node_124: feature_name=ENSG00000214063	feature_id[47].value > threshold=37.89557647705078
node_248: feature_name=ENSG00000015285	feature_id[44].value <= threshold=2.1842952966690063
node_249: feature_name=ENSG00000180353	feature_id[55].value <= threshold=52.917219161987305
node_250: feature_name=ENSG00000114353	feature_id[61].value <= threshold=148.78301239013672
node_251: feature_name=ENSG00000133104	feature_id[1].value > threshold=0.5393029153347015
node_265: feature_name=ENSG00000144677	feature_id[73].value > threshold=10.510444641113281
node_289: feature_name=ENSG00000183723	feature_id[49].value <= threshold=20.410000801086426
node_290: feature_name=ENSG00000169398	feature_id[72].value <= threshold=60.03999900817871
node_291: feature_name=ENSG00000061676	feature_id[0].value <= threshold=75.17938613891602
node_292: feature_name=ENSG00000068001	feature_id[84].value > threshold=53.8197135925293
Class: Lung
Rules_40	passed counts:4
node_0: feature_name=ENSG00000015285	feature_id[44].value <= threshold=12.332272052764893
node_1: feature_name=ENSG00000117676	feature_id[27].value > threshold=2.0
node_5: feature_name=ENSG00000100146	feature_id[77].value <= threshold=147.11768341064453
node_6: feature_name=ENSG00000125618	feature_id[53].value <= threshold=30.299301147460938
node_7: feature_name=ENSG00000162733	feature_id[74].value <= threshold=3.5169423818588257
node_8: feature_name=ENSG00000112531	feature_id[71].value > threshold=7.5908427238464355
node_46: feature_name=ENSG00000111716	feature_id[89].value > threshold=427.6462707519531
node_124: feature_name=ENSG00000214063	feature_id[47].value > threshold=37.89557647705078
node_248: feature_name=ENSG00000015285	feature_id[44].value <= threshold=2.1842952966690063
node_249: feature_name=ENSG00000180353	feature_id[55].value <= threshold=52.917219161987305
node_250: feature_name=ENSG00000114353	feature_id[61].value <= threshold=148.78301239013672
node_251: feature_name=ENSG00000133104	feature_id[1].value <= threshold=0.5393029153347015
node_252: feature_name=ENSG00000109113	feature_id[25].value <= threshold=13.368807315826416
node_253: feature_name=ENSG00000104067	feature_id[15].value > threshold=34.25500011444092
Class: Large Intestine
Rules_41	passed counts:4
node_0: feature_name=ENSG00000015285	feature_id[44].value <= threshold=12.332272052764893
node_1: feature_name=ENSG00000117676	feature_id[27].value > threshold=2.0
node_5: feature_name=ENSG00000100146	feature_id[77].value <= threshold=147.11768341064453
node_6: feature_name=ENSG00000125618	feature_id[53].value <= threshold=30.299301147460938
node_7: feature_name=ENSG00000162733	feature_id[74].value <= threshold=3.5169423818588257
node_8: feature_name=ENSG00000112531	feature_id[71].value > threshold=7.5908427238464355
node_46: feature_name=ENSG00000111716	feature_id[89].value > threshold=427.6462707519531
node_124: feature_name=ENSG00000214063	feature_id[47].value <= threshold=37.89557647705078
node_125: feature_name=ENSG00000109854	feature_id[45].value > threshold=74.38222885131836
node_179: feature_name=ENSG00000135404	feature_id[30].value > threshold=737.92724609375
node_231: feature_name=ENSG00000106992	feature_id[32].value > threshold=23.97038173675537
node_235: feature_name=ENSG00000051523	feature_id[23].value > threshold=398.4219970703125
Class: Pancreas
Rules_42	passed counts:4
node_0: feature_name=ENSG00000015285	feature_id[44].value <= threshold=12.332272052764893
node_1: feature_name=ENSG00000117676	feature_id[27].value > threshold=2.0
node_5: feature_name=ENSG00000100146	feature_id[77].value <= threshold=147.11768341064453
node_6: feature_name=ENSG00000125618	feature_id[53].value <= threshold=30.299301147460938
node_7: feature_name=ENSG00000162733	feature_id[74].value <= threshold=3.5169423818588257
node_8: feature_name=ENSG00000112531	feature_id[71].value > threshold=7.5908427238464355
node_46: feature_name=ENSG00000111716	feature_id[89].value <= threshold=427.6462707519531
node_47: feature_name=ENSG00000268895	feature_id[20].value > threshold=0.5646440982818604
node_73: feature_name=ENSG00000132182	feature_id[14].value > threshold=12.788294792175293
node_85: feature_name=ENSG00000122642	feature_id[6].value <= threshold=72.12030792236328
node_86: feature_name=ENSG00000189171	feature_id[81].value <= threshold=105.62800979614258
node_87: feature_name=ENSG00000118200	feature_id[93].value > threshold=15.385000228881836
Class: Lung
Rules_43	passed counts:4
node_0: feature_name=ENSG00000015285	feature_id[44].value <= threshold=12.332272052764893
node_1: feature_name=ENSG00000117676	feature_id[27].value > threshold=2.0
node_5: feature_name=ENSG00000100146	feature_id[77].value <= threshold=147.11768341064453
node_6: feature_name=ENSG00000125618	feature_id[53].value <= threshold=30.299301147460938
node_7: feature_name=ENSG00000162733	feature_id[74].value <= threshold=3.5169423818588257
node_8: feature_name=ENSG00000112531	feature_id[71].value <= threshold=7.5908427238464355
node_9: feature_name=ENSG00000111716	feature_id[89].value <= threshold=411.2135314941406
node_10: feature_name=ENSG00000186517	feature_id[75].value > threshold=1.0550000071525574
node_18: feature_name=ENSG00000122642	feature_id[6].value <= threshold=61.44999885559082
Class: Breast
Rules_44	passed counts:3
node_0: feature_name=ENSG00000015285	feature_id[44].value <= threshold=12.332272052764893
node_1: feature_name=ENSG00000117676	feature_id[27].value > threshold=2.0
node_5: feature_name=ENSG00000100146	feature_id[77].value <= threshold=147.11768341064453
node_6: feature_name=ENSG00000125618	feature_id[53].value > threshold=30.299301147460938
node_574: feature_name=ENSG00000268895	feature_id[20].value <= threshold=1.2756980061531067
node_575: feature_name=ENSG00000121057	feature_id[79].value > threshold=27.700154304504395
node_593: feature_name=ENSG00000175029	feature_id[94].value > threshold=40.32681655883789
node_595: feature_name=ENSG00000101955	feature_id[99].value <= threshold=0.3100000023841858
node_596: feature_name=ENSG00000130958	feature_id[59].value <= threshold=27.179999351501465
Class: Endometrium
Rules_45	passed counts:3
node_0: feature_name=ENSG00000015285	feature_id[44].value <= threshold=12.332272052764893
node_1: feature_name=ENSG00000117676	feature_id[27].value > threshold=2.0
node_5: feature_name=ENSG00000100146	feature_id[77].value <= threshold=147.11768341064453
node_6: feature_name=ENSG00000125618	feature_id[53].value <= threshold=30.299301147460938
node_7: feature_name=ENSG00000162733	feature_id[74].value > threshold=3.5169423818588257
node_393: feature_name=ENSG00000148411	feature_id[76].value > threshold=1.9708076119422913
node_401: feature_name=ENSG00000006327	feature_id[2].value > threshold=16.51651096343994
node_409: feature_name=ENSG00000166228	feature_id[35].value > threshold=50.16211700439453
node_487: feature_name=ENSG00000172037	feature_id[4].value <= threshold=209.7304458618164
node_488: feature_name=ENSG00000268895	feature_id[20].value > threshold=2.9049999713897705
node_514: feature_name=ENSG00000109113	feature_id[25].value > threshold=51.53361701965332
node_524: feature_name=ENSG00000076944	feature_id[3].value > threshold=14.62200927734375
node_534: feature_name=ENSG00000111321	feature_id[8].value > threshold=49.193233489990234
node_544: feature_name=ENSG00000160789	feature_id[68].value > threshold=325.0321807861328
node_550: feature_name=ENSG00000214063	feature_id[47].value <= threshold=96.4400749206543
Class: Breast
Rules_46	passed counts:3
node_0: feature_name=ENSG00000015285	feature_id[44].value <= threshold=12.332272052764893
node_1: feature_name=ENSG00000117676	feature_id[27].value > threshold=2.0
node_5: feature_name=ENSG00000100146	feature_id[77].value <= threshold=147.11768341064453
node_6: feature_name=ENSG00000125618	feature_id[53].value <= threshold=30.299301147460938
node_7: feature_name=ENSG00000162733	feature_id[74].value > threshold=3.5169423818588257
node_393: feature_name=ENSG00000148411	feature_id[76].value > threshold=1.9708076119422913
node_401: feature_name=ENSG00000006327	feature_id[2].value > threshold=16.51651096343994
node_409: feature_name=ENSG00000166228	feature_id[35].value > threshold=50.16211700439453
node_487: feature_name=ENSG00000172037	feature_id[4].value <= threshold=209.7304458618164
node_488: feature_name=ENSG00000268895	feature_id[20].value > threshold=2.9049999713897705
node_514: feature_name=ENSG00000109113	feature_id[25].value > threshold=51.53361701965332
node_524: feature_name=ENSG00000076944	feature_id[3].value <= threshold=14.62200927734375
node_525: feature_name=ENSG00000175866	feature_id[97].value > threshold=37.489999771118164
Class: Central nervous system
Rules_47	passed counts:3
node_0: feature_name=ENSG00000015285	feature_id[44].value <= threshold=12.332272052764893
node_1: feature_name=ENSG00000117676	feature_id[27].value > threshold=2.0
node_5: feature_name=ENSG00000100146	feature_id[77].value <= threshold=147.11768341064453
node_6: feature_name=ENSG00000125618	feature_id[53].value <= threshold=30.299301147460938
node_7: feature_name=ENSG00000162733	feature_id[74].value > threshold=3.5169423818588257
node_393: feature_name=ENSG00000148411	feature_id[76].value > threshold=1.9708076119422913
node_401: feature_name=ENSG00000006327	feature_id[2].value > threshold=16.51651096343994
node_409: feature_name=ENSG00000166228	feature_id[35].value > threshold=50.16211700439453
node_487: feature_name=ENSG00000172037	feature_id[4].value <= threshold=209.7304458618164
node_488: feature_name=ENSG00000268895	feature_id[20].value > threshold=2.9049999713897705
node_514: feature_name=ENSG00000109113	feature_id[25].value > threshold=51.53361701965332
node_524: feature_name=ENSG00000076944	feature_id[3].value <= threshold=14.62200927734375
node_525: feature_name=ENSG00000175866	feature_id[97].value <= threshold=37.489999771118164
node_526: feature_name=ENSG00000068001	feature_id[84].value <= threshold=46.75371551513672
node_527: feature_name=ENSG00000198752	feature_id[60].value > threshold=33.96042442321777
Class: Soft tissue
Rules_48	passed counts:3
node_0: feature_name=ENSG00000015285	feature_id[44].value <= threshold=12.332272052764893
node_1: feature_name=ENSG00000117676	feature_id[27].value > threshold=2.0
node_5: feature_name=ENSG00000100146	feature_id[77].value <= threshold=147.11768341064453
node_6: feature_name=ENSG00000125618	feature_id[53].value <= threshold=30.299301147460938
node_7: feature_name=ENSG00000162733	feature_id[74].value > threshold=3.5169423818588257
node_393: feature_name=ENSG00000148411	feature_id[76].value > threshold=1.9708076119422913
node_401: feature_name=ENSG00000006327	feature_id[2].value > threshold=16.51651096343994
node_409: feature_name=ENSG00000166228	feature_id[35].value <= threshold=50.16211700439453
node_410: feature_name=ENSG00000111321	feature_id[8].value > threshold=49.44610404968262
node_442: feature_name=ENSG00000162627	feature_id[16].value <= threshold=40.88770294189453
node_443: feature_name=ENSG00000117676	feature_id[27].value > threshold=4.2689049243927
node_445: feature_name=ENSG00000133104	feature_id[1].value > threshold=32.10500144958496
node_453: feature_name=ENSG00000130147	feature_id[5].value > threshold=21.820359230041504
node_455: feature_name=ENSG00000136240	feature_id[26].value <= threshold=335.1136169433594
node_456: feature_name=ENSG00000167193	feature_id[67].value > threshold=41.57097244262695
node_466: feature_name=ENSG00000088256	feature_id[19].value <= threshold=39.170223236083984
Class: Central nervous system
Rules_49	passed counts:3
node_0: feature_name=ENSG00000015285	feature_id[44].value <= threshold=12.332272052764893
node_1: feature_name=ENSG00000117676	feature_id[27].value > threshold=2.0
node_5: feature_name=ENSG00000100146	feature_id[77].value <= threshold=147.11768341064453
node_6: feature_name=ENSG00000125618	feature_id[53].value <= threshold=30.299301147460938
node_7: feature_name=ENSG00000162733	feature_id[74].value > threshold=3.5169423818588257
node_393: feature_name=ENSG00000148411	feature_id[76].value > threshold=1.9708076119422913
node_401: feature_name=ENSG00000006327	feature_id[2].value > threshold=16.51651096343994
node_409: feature_name=ENSG00000166228	feature_id[35].value <= threshold=50.16211700439453
node_410: feature_name=ENSG00000111321	feature_id[8].value <= threshold=49.44610404968262
node_411: feature_name=ENSG00000138119	feature_id[36].value <= threshold=44.72801208496094
node_412: feature_name=ENSG00000117676	feature_id[27].value > threshold=9.051167964935303
node_416: feature_name=ENSG00000177697	feature_id[21].value > threshold=355.3130340576172
Class: Central nervous system
Rules_50	passed counts:3
node_0: feature_name=ENSG00000015285	feature_id[44].value <= threshold=12.332272052764893
node_1: feature_name=ENSG00000117676	feature_id[27].value > threshold=2.0
node_5: feature_name=ENSG00000100146	feature_id[77].value <= threshold=147.11768341064453
node_6: feature_name=ENSG00000125618	feature_id[53].value <= threshold=30.299301147460938
node_7: feature_name=ENSG00000162733	feature_id[74].value > threshold=3.5169423818588257
node_393: feature_name=ENSG00000148411	feature_id[76].value > threshold=1.9708076119422913
node_401: feature_name=ENSG00000006327	feature_id[2].value > threshold=16.51651096343994
node_409: feature_name=ENSG00000166228	feature_id[35].value <= threshold=50.16211700439453
node_410: feature_name=ENSG00000111321	feature_id[8].value <= threshold=49.44610404968262
node_411: feature_name=ENSG00000138119	feature_id[36].value <= threshold=44.72801208496094
node_412: feature_name=ENSG00000117676	feature_id[27].value > threshold=9.051167964935303
node_416: feature_name=ENSG00000177697	feature_id[21].value <= threshold=355.3130340576172
node_417: feature_name=ENSG00000268895	feature_id[20].value > threshold=6.622404098510742
Class: Soft tissue
Rules_51	passed counts:3
node_0: feature_name=ENSG00000015285	feature_id[44].value <= threshold=12.332272052764893
node_1: feature_name=ENSG00000117676	feature_id[27].value > threshold=2.0
node_5: feature_name=ENSG00000100146	feature_id[77].value <= threshold=147.11768341064453
node_6: feature_name=ENSG00000125618	feature_id[53].value <= threshold=30.299301147460938
node_7: feature_name=ENSG00000162733	feature_id[74].value <= threshold=3.5169423818588257
node_8: feature_name=ENSG00000112531	feature_id[71].value > threshold=7.5908427238464355
node_46: feature_name=ENSG00000111716	feature_id[89].value > threshold=427.6462707519531
node_124: feature_name=ENSG00000214063	feature_id[47].value > threshold=37.89557647705078
node_248: feature_name=ENSG00000015285	feature_id[44].value > threshold=2.1842952966690063
node_386: feature_name=ENSG00000135404	feature_id[30].value <= threshold=809.8193359375
node_387: feature_name=ENSG00000111716	feature_id[89].value <= threshold=792.8949890136719
Class: Lung
Rules_52	passed counts:3
node_0: feature_name=ENSG00000015285	feature_id[44].value <= threshold=12.332272052764893
node_1: feature_name=ENSG00000117676	feature_id[27].value > threshold=2.0
node_5: feature_name=ENSG00000100146	feature_id[77].value <= threshold=147.11768341064453
node_6: feature_name=ENSG00000125618	feature_id[53].value <= threshold=30.299301147460938
node_7: feature_name=ENSG00000162733	feature_id[74].value <= threshold=3.5169423818588257
node_8: feature_name=ENSG00000112531	feature_id[71].value > threshold=7.5908427238464355
node_46: feature_name=ENSG00000111716	feature_id[89].value > threshold=427.6462707519531
node_124: feature_name=ENSG00000214063	feature_id[47].value > threshold=37.89557647705078
node_248: feature_name=ENSG00000015285	feature_id[44].value <= threshold=2.1842952966690063
node_249: feature_name=ENSG00000180353	feature_id[55].value <= threshold=52.917219161987305
node_250: feature_name=ENSG00000114353	feature_id[61].value > threshold=148.78301239013672
node_354: feature_name=ENSG00000152022	feature_id[28].value <= threshold=5.960000038146973
node_355: feature_name=ENSG00000109686	feature_id[43].value <= threshold=16.308948516845703
Class: Urinary tract
Rules_53	passed counts:3
node_0: feature_name=ENSG00000015285	feature_id[44].value <= threshold=12.332272052764893
node_1: feature_name=ENSG00000117676	feature_id[27].value > threshold=2.0
node_5: feature_name=ENSG00000100146	feature_id[77].value <= threshold=147.11768341064453
node_6: feature_name=ENSG00000125618	feature_id[53].value <= threshold=30.299301147460938
node_7: feature_name=ENSG00000162733	feature_id[74].value <= threshold=3.5169423818588257
node_8: feature_name=ENSG00000112531	feature_id[71].value > threshold=7.5908427238464355
node_46: feature_name=ENSG00000111716	feature_id[89].value > threshold=427.6462707519531
node_124: feature_name=ENSG00000214063	feature_id[47].value > threshold=37.89557647705078
node_248: feature_name=ENSG00000015285	feature_id[44].value <= threshold=2.1842952966690063
node_249: feature_name=ENSG00000180353	feature_id[55].value <= threshold=52.917219161987305
node_250: feature_name=ENSG00000114353	feature_id[61].value <= threshold=148.78301239013672
node_251: feature_name=ENSG00000133104	feature_id[1].value > threshold=0.5393029153347015
node_265: feature_name=ENSG00000144677	feature_id[73].value <= threshold=10.510444641113281
node_266: feature_name=ENSG00000148411	feature_id[76].value <= threshold=16.31500005722046
node_267: feature_name=ENSG00000180353	feature_id[55].value > threshold=2.884999990463257
node_275: feature_name=ENSG00000143545	feature_id[56].value > threshold=110.72000122070312
Class: Lung
Rules_54	passed counts:3
node_0: feature_name=ENSG00000015285	feature_id[44].value <= threshold=12.332272052764893
node_1: feature_name=ENSG00000117676	feature_id[27].value > threshold=2.0
node_5: feature_name=ENSG00000100146	feature_id[77].value <= threshold=147.11768341064453
node_6: feature_name=ENSG00000125618	feature_id[53].value <= threshold=30.299301147460938
node_7: feature_name=ENSG00000162733	feature_id[74].value <= threshold=3.5169423818588257
node_8: feature_name=ENSG00000112531	feature_id[71].value > threshold=7.5908427238464355
node_46: feature_name=ENSG00000111716	feature_id[89].value > threshold=427.6462707519531
node_124: feature_name=ENSG00000214063	feature_id[47].value > threshold=37.89557647705078
node_248: feature_name=ENSG00000015285	feature_id[44].value <= threshold=2.1842952966690063
node_249: feature_name=ENSG00000180353	feature_id[55].value <= threshold=52.917219161987305
node_250: feature_name=ENSG00000114353	feature_id[61].value <= threshold=148.78301239013672
node_251: feature_name=ENSG00000133104	feature_id[1].value > threshold=0.5393029153347015
node_265: feature_name=ENSG00000144677	feature_id[73].value <= threshold=10.510444641113281
node_266: feature_name=ENSG00000148411	feature_id[76].value <= threshold=16.31500005722046
node_267: feature_name=ENSG00000180353	feature_id[55].value <= threshold=2.884999990463257
node_268: feature_name=ENSG00000169398	feature_id[72].value <= threshold=46.44247627258301
node_269: feature_name=ENSG00000154380	feature_id[37].value <= threshold=66.9134578704834
Class: Lung
Rules_55	passed counts:3
node_0: feature_name=ENSG00000015285	feature_id[44].value <= threshold=12.332272052764893
node_1: feature_name=ENSG00000117676	feature_id[27].value > threshold=2.0
node_5: feature_name=ENSG00000100146	feature_id[77].value <= threshold=147.11768341064453
node_6: feature_name=ENSG00000125618	feature_id[53].value <= threshold=30.299301147460938
node_7: feature_name=ENSG00000162733	feature_id[74].value <= threshold=3.5169423818588257
node_8: feature_name=ENSG00000112531	feature_id[71].value > threshold=7.5908427238464355
node_46: feature_name=ENSG00000111716	feature_id[89].value > threshold=427.6462707519531
node_124: feature_name=ENSG00000214063	feature_id[47].value <= threshold=37.89557647705078
node_125: feature_name=ENSG00000109854	feature_id[45].value > threshold=74.38222885131836
node_179: feature_name=ENSG00000135404	feature_id[30].value <= threshold=737.92724609375
node_180: feature_name=ENSG00000132182	feature_id[14].value > threshold=7.4076666831970215
node_188: feature_name=ENSG00000138119	feature_id[36].value > threshold=42.63999938964844
node_194: feature_name=ENSG00000112531	feature_id[71].value > threshold=14.432044506072998
node_196: feature_name=ENSG00000101363	feature_id[7].value <= threshold=113.7699966430664
node_197: feature_name=ENSG00000051523	feature_id[23].value <= threshold=388.7159729003906
node_198: feature_name=ENSG00000172037	feature_id[4].value <= threshold=263.17252349853516
node_199: feature_name=ENSG00000162522	feature_id[64].value > threshold=24.774999618530273
node_203: feature_name=ENSG00000102024	feature_id[29].value > threshold=49.67500114440918
node_209: feature_name=ENSG00000070087	feature_id[9].value <= threshold=344.035888671875
node_210: feature_name=ENSG00000101856	feature_id[92].value <= threshold=156.31999969482422
node_211: feature_name=ENSG00000134590	feature_id[13].value > threshold=11.144999980926514
node_213: feature_name=ENSG00000109686	feature_id[43].value <= threshold=11.097896575927734
node_214: feature_name=ENSG00000138069	feature_id[33].value <= threshold=135.88488006591797
Class: Oesophagus
Rules_56	passed counts:3
node_0: feature_name=ENSG00000015285	feature_id[44].value <= threshold=12.332272052764893
node_1: feature_name=ENSG00000117676	feature_id[27].value > threshold=2.0
node_5: feature_name=ENSG00000100146	feature_id[77].value <= threshold=147.11768341064453
node_6: feature_name=ENSG00000125618	feature_id[53].value <= threshold=30.299301147460938
node_7: feature_name=ENSG00000162733	feature_id[74].value <= threshold=3.5169423818588257
node_8: feature_name=ENSG00000112531	feature_id[71].value > threshold=7.5908427238464355
node_46: feature_name=ENSG00000111716	feature_id[89].value > threshold=427.6462707519531
node_124: feature_name=ENSG00000214063	feature_id[47].value <= threshold=37.89557647705078
node_125: feature_name=ENSG00000109854	feature_id[45].value > threshold=74.38222885131836
node_179: feature_name=ENSG00000135404	feature_id[30].value <= threshold=737.92724609375
node_180: feature_name=ENSG00000132182	feature_id[14].value > threshold=7.4076666831970215
node_188: feature_name=ENSG00000138119	feature_id[36].value > threshold=42.63999938964844
node_194: feature_name=ENSG00000112531	feature_id[71].value <= threshold=14.432044506072998
Class: Large Intestine
Rules_57	passed counts:3
node_0: feature_name=ENSG00000015285	feature_id[44].value <= threshold=12.332272052764893
node_1: feature_name=ENSG00000117676	feature_id[27].value > threshold=2.0
node_5: feature_name=ENSG00000100146	feature_id[77].value <= threshold=147.11768341064453
node_6: feature_name=ENSG00000125618	feature_id[53].value <= threshold=30.299301147460938
node_7: feature_name=ENSG00000162733	feature_id[74].value <= threshold=3.5169423818588257
node_8: feature_name=ENSG00000112531	feature_id[71].value > threshold=7.5908427238464355
node_46: feature_name=ENSG00000111716	feature_id[89].value > threshold=427.6462707519531
node_124: feature_name=ENSG00000214063	feature_id[47].value <= threshold=37.89557647705078
node_125: feature_name=ENSG00000109854	feature_id[45].value > threshold=74.38222885131836
node_179: feature_name=ENSG00000135404	feature_id[30].value <= threshold=737.92724609375
node_180: feature_name=ENSG00000132182	feature_id[14].value <= threshold=7.4076666831970215
node_181: feature_name=ENSG00000101856	feature_id[92].value > threshold=79.34614944458008
node_183: feature_name=ENSG00000061676	feature_id[0].value > threshold=62.2979621887207
node_185: feature_name=ENSG00000175866	feature_id[97].value > threshold=29.38472270965576
Class: Lung
Rules_58	passed counts:3
node_0: feature_name=ENSG00000015285	feature_id[44].value <= threshold=12.332272052764893
node_1: feature_name=ENSG00000117676	feature_id[27].value > threshold=2.0
node_5: feature_name=ENSG00000100146	feature_id[77].value <= threshold=147.11768341064453
node_6: feature_name=ENSG00000125618	feature_id[53].value <= threshold=30.299301147460938
node_7: feature_name=ENSG00000162733	feature_id[74].value <= threshold=3.5169423818588257
node_8: feature_name=ENSG00000112531	feature_id[71].value > threshold=7.5908427238464355
node_46: feature_name=ENSG00000111716	feature_id[89].value > threshold=427.6462707519531
node_124: feature_name=ENSG00000214063	feature_id[47].value <= threshold=37.89557647705078
node_125: feature_name=ENSG00000109854	feature_id[45].value > threshold=74.38222885131836
node_179: feature_name=ENSG00000135404	feature_id[30].value <= threshold=737.92724609375
node_180: feature_name=ENSG00000132182	feature_id[14].value <= threshold=7.4076666831970215
node_181: feature_name=ENSG00000101856	feature_id[92].value <= threshold=79.34614944458008
Class: Upper aerodigestive tract
Rules_59	passed counts:3
node_0: feature_name=ENSG00000015285	feature_id[44].value <= threshold=12.332272052764893
node_1: feature_name=ENSG00000117676	feature_id[27].value > threshold=2.0
node_5: feature_name=ENSG00000100146	feature_id[77].value <= threshold=147.11768341064453
node_6: feature_name=ENSG00000125618	feature_id[53].value <= threshold=30.299301147460938
node_7: feature_name=ENSG00000162733	feature_id[74].value <= threshold=3.5169423818588257
node_8: feature_name=ENSG00000112531	feature_id[71].value > threshold=7.5908427238464355
node_46: feature_name=ENSG00000111716	feature_id[89].value > threshold=427.6462707519531
node_124: feature_name=ENSG00000214063	feature_id[47].value <= threshold=37.89557647705078
node_125: feature_name=ENSG00000109854	feature_id[45].value <= threshold=74.38222885131836
node_126: feature_name=ENSG00000102024	feature_id[29].value > threshold=107.89996719360352
node_158: feature_name=ENSG00000106992	feature_id[32].value > threshold=51.848358154296875
node_164: feature_name=ENSG00000106992	feature_id[32].value > threshold=67.82271957397461
node_176: feature_name=ENSG00000109686	feature_id[43].value <= threshold=14.81517744064331
Class: Breast
Rules_60	passed counts:3
node_0: feature_name=ENSG00000015285	feature_id[44].value <= threshold=12.332272052764893
node_1: feature_name=ENSG00000117676	feature_id[27].value > threshold=2.0
node_5: feature_name=ENSG00000100146	feature_id[77].value <= threshold=147.11768341064453
node_6: feature_name=ENSG00000125618	feature_id[53].value <= threshold=30.299301147460938
node_7: feature_name=ENSG00000162733	feature_id[74].value <= threshold=3.5169423818588257
node_8: feature_name=ENSG00000112531	feature_id[71].value > threshold=7.5908427238464355
node_46: feature_name=ENSG00000111716	feature_id[89].value > threshold=427.6462707519531
node_124: feature_name=ENSG00000214063	feature_id[47].value <= threshold=37.89557647705078
node_125: feature_name=ENSG00000109854	feature_id[45].value <= threshold=74.38222885131836
node_126: feature_name=ENSG00000102024	feature_id[29].value > threshold=107.89996719360352
node_158: feature_name=ENSG00000106992	feature_id[32].value > threshold=51.848358154296875
node_164: feature_name=ENSG00000106992	feature_id[32].value <= threshold=67.82271957397461
node_165: feature_name=ENSG00000186522	feature_id[38].value <= threshold=40.204999923706055
Class: Lung
Rules_61	passed counts:3
node_0: feature_name=ENSG00000015285	feature_id[44].value <= threshold=12.332272052764893
node_1: feature_name=ENSG00000117676	feature_id[27].value > threshold=2.0
node_5: feature_name=ENSG00000100146	feature_id[77].value <= threshold=147.11768341064453
node_6: feature_name=ENSG00000125618	feature_id[53].value <= threshold=30.299301147460938
node_7: feature_name=ENSG00000162733	feature_id[74].value <= threshold=3.5169423818588257
node_8: feature_name=ENSG00000112531	feature_id[71].value > threshold=7.5908427238464355
node_46: feature_name=ENSG00000111716	feature_id[89].value > threshold=427.6462707519531
node_124: feature_name=ENSG00000214063	feature_id[47].value <= threshold=37.89557647705078
node_125: feature_name=ENSG00000109854	feature_id[45].value <= threshold=74.38222885131836
node_126: feature_name=ENSG00000102024	feature_id[29].value <= threshold=107.89996719360352
node_127: feature_name=ENSG00000213977	feature_id[31].value > threshold=96.85719680786133
Class: Upper aerodigestive tract
Rules_62	passed counts:3
node_0: feature_name=ENSG00000015285	feature_id[44].value <= threshold=12.332272052764893
node_1: feature_name=ENSG00000117676	feature_id[27].value > threshold=2.0
node_5: feature_name=ENSG00000100146	feature_id[77].value <= threshold=147.11768341064453
node_6: feature_name=ENSG00000125618	feature_id[53].value <= threshold=30.299301147460938
node_7: feature_name=ENSG00000162733	feature_id[74].value <= threshold=3.5169423818588257
node_8: feature_name=ENSG00000112531	feature_id[71].value > threshold=7.5908427238464355
node_46: feature_name=ENSG00000111716	feature_id[89].value <= threshold=427.6462707519531
node_47: feature_name=ENSG00000268895	feature_id[20].value > threshold=0.5646440982818604
node_73: feature_name=ENSG00000132182	feature_id[14].value > threshold=12.788294792175293
node_85: feature_name=ENSG00000122642	feature_id[6].value > threshold=72.12030792236328
node_107: feature_name=ENSG00000133104	feature_id[1].value <= threshold=2.1108977794647217
Class: Stomach
Rules_63	passed counts:2
node_0: feature_name=ENSG00000015285	feature_id[44].value > threshold=12.332272052764893
node_696: feature_name=ENSG00000151239	feature_id[54].value > threshold=61.89499855041504
Class: Central nervous system
Rules_64	passed counts:2
node_0: feature_name=ENSG00000015285	feature_id[44].value <= threshold=12.332272052764893
node_1: feature_name=ENSG00000117676	feature_id[27].value > threshold=2.0
node_5: feature_name=ENSG00000100146	feature_id[77].value > threshold=147.11768341064453
node_689: feature_name=ENSG00000111321	feature_id[8].value <= threshold=40.04814338684082
node_690: feature_name=ENSG00000134590	feature_id[13].value > threshold=73.9900016784668
Class: Central nervous system
Rules_65	passed counts:2
node_0: feature_name=ENSG00000015285	feature_id[44].value <= threshold=12.332272052764893
node_1: feature_name=ENSG00000117676	feature_id[27].value > threshold=2.0
node_5: feature_name=ENSG00000100146	feature_id[77].value <= threshold=147.11768341064453
node_6: feature_name=ENSG00000125618	feature_id[53].value > threshold=30.299301147460938
node_574: feature_name=ENSG00000268895	feature_id[20].value > threshold=1.2756980061531067
node_610: feature_name=ENSG00000101955	feature_id[99].value > threshold=13.088913440704346
node_660: feature_name=ENSG00000106992	feature_id[32].value <= threshold=62.27358627319336
node_661: feature_name=ENSG00000121900	feature_id[39].value <= threshold=37.8436222076416
node_662: feature_name=ENSG00000198752	feature_id[60].value > threshold=44.00139808654785
Class: Ovary
Rules_66	passed counts:2
node_0: feature_name=ENSG00000015285	feature_id[44].value <= threshold=12.332272052764893
node_1: feature_name=ENSG00000117676	feature_id[27].value > threshold=2.0
node_5: feature_name=ENSG00000100146	feature_id[77].value <= threshold=147.11768341064453
node_6: feature_name=ENSG00000125618	feature_id[53].value > threshold=30.299301147460938
node_574: feature_name=ENSG00000268895	feature_id[20].value > threshold=1.2756980061531067
node_610: feature_name=ENSG00000101955	feature_id[99].value <= threshold=13.088913440704346
node_611: feature_name=ENSG00000141013	feature_id[96].value <= threshold=22.087910652160645
node_612: feature_name=ENSG00000189171	feature_id[81].value > threshold=161.36000061035156
node_624: feature_name=ENSG00000175866	feature_id[97].value > threshold=26.123620986938477
node_632: feature_name=ENSG00000109113	feature_id[25].value <= threshold=184.22743225097656
node_633: feature_name=ENSG00000114353	feature_id[61].value > threshold=125.73871994018555
node_635: feature_name=ENSG00000125868	feature_id[82].value <= threshold=298.2583770751953
Class: Ovary
Rules_67	passed counts:2
node_0: feature_name=ENSG00000015285	feature_id[44].value <= threshold=12.332272052764893
node_1: feature_name=ENSG00000117676	feature_id[27].value > threshold=2.0
node_5: feature_name=ENSG00000100146	feature_id[77].value <= threshold=147.11768341064453
node_6: feature_name=ENSG00000125618	feature_id[53].value > threshold=30.299301147460938
node_574: feature_name=ENSG00000268895	feature_id[20].value <= threshold=1.2756980061531067
node_575: feature_name=ENSG00000121057	feature_id[79].value > threshold=27.700154304504395
node_593: feature_name=ENSG00000175029	feature_id[94].value > threshold=40.32681655883789
node_595: feature_name=ENSG00000101955	feature_id[99].value > threshold=0.3100000023841858
node_599: feature_name=ENSG00000111716	feature_id[89].value <= threshold=1039.844970703125
node_600: feature_name=ENSG00000152022	feature_id[28].value > threshold=4.625265836715698
node_604: feature_name=ENSG00000145817	feature_id[95].value <= threshold=34.04898262023926
Class: Stomach
Rules_68	passed counts:2
node_0: feature_name=ENSG00000015285	feature_id[44].value <= threshold=12.332272052764893
node_1: feature_name=ENSG00000117676	feature_id[27].value > threshold=2.0
node_5: feature_name=ENSG00000100146	feature_id[77].value <= threshold=147.11768341064453
node_6: feature_name=ENSG00000125618	feature_id[53].value > threshold=30.299301147460938
node_574: feature_name=ENSG00000268895	feature_id[20].value <= threshold=1.2756980061531067
node_575: feature_name=ENSG00000121057	feature_id[79].value <= threshold=27.700154304504395
node_576: feature_name=ENSG00000070087	feature_id[9].value > threshold=274.65283203125
node_588: feature_name=ENSG00000145817	feature_id[95].value <= threshold=36.831716537475586
Class: Ovary
Rules_69	passed counts:2
node_0: feature_name=ENSG00000015285	feature_id[44].value <= threshold=12.332272052764893
node_1: feature_name=ENSG00000117676	feature_id[27].value > threshold=2.0
node_5: feature_name=ENSG00000100146	feature_id[77].value <= threshold=147.11768341064453
node_6: feature_name=ENSG00000125618	feature_id[53].value <= threshold=30.299301147460938
node_7: feature_name=ENSG00000162733	feature_id[74].value > threshold=3.5169423818588257
node_393: feature_name=ENSG00000148411	feature_id[76].value > threshold=1.9708076119422913
node_401: feature_name=ENSG00000006327	feature_id[2].value > threshold=16.51651096343994
node_409: feature_name=ENSG00000166228	feature_id[35].value > threshold=50.16211700439453
node_487: feature_name=ENSG00000172037	feature_id[4].value > threshold=209.7304458618164
node_559: feature_name=ENSG00000162522	feature_id[64].value <= threshold=16.013717651367188
node_560: feature_name=ENSG00000006327	feature_id[2].value > threshold=281.0299987792969
node_562: feature_name=ENSG00000114353	feature_id[61].value > threshold=266.4858703613281
Class: Central nervous system
Rules_70	passed counts:2
node_0: feature_name=ENSG00000015285	feature_id[44].value <= threshold=12.332272052764893
node_1: feature_name=ENSG00000117676	feature_id[27].value > threshold=2.0
node_5: feature_name=ENSG00000100146	feature_id[77].value <= threshold=147.11768341064453
node_6: feature_name=ENSG00000125618	feature_id[53].value <= threshold=30.299301147460938
node_7: feature_name=ENSG00000162733	feature_id[74].value > threshold=3.5169423818588257
node_393: feature_name=ENSG00000148411	feature_id[76].value > threshold=1.9708076119422913
node_401: feature_name=ENSG00000006327	feature_id[2].value > threshold=16.51651096343994
node_409: feature_name=ENSG00000166228	feature_id[35].value > threshold=50.16211700439453
node_487: feature_name=ENSG00000172037	feature_id[4].value <= threshold=209.7304458618164
node_488: feature_name=ENSG00000268895	feature_id[20].value > threshold=2.9049999713897705
node_514: feature_name=ENSG00000109113	feature_id[25].value > threshold=51.53361701965332
node_524: feature_name=ENSG00000076944	feature_id[3].value > threshold=14.62200927734375
node_534: feature_name=ENSG00000111321	feature_id[8].value > threshold=49.193233489990234
node_544: feature_name=ENSG00000160789	feature_id[68].value > threshold=325.0321807861328
node_550: feature_name=ENSG00000214063	feature_id[47].value > threshold=96.4400749206543
node_552: feature_name=ENSG00000268895	feature_id[20].value <= threshold=6.580969333648682
node_553: feature_name=ENSG00000268895	feature_id[20].value <= threshold=4.883510589599609
Class: Lung
Rules_71	passed counts:2
node_0: feature_name=ENSG00000015285	feature_id[44].value <= threshold=12.332272052764893
node_1: feature_name=ENSG00000117676	feature_id[27].value > threshold=2.0
node_5: feature_name=ENSG00000100146	feature_id[77].value <= threshold=147.11768341064453
node_6: feature_name=ENSG00000125618	feature_id[53].value <= threshold=30.299301147460938
node_7: feature_name=ENSG00000162733	feature_id[74].value > threshold=3.5169423818588257
node_393: feature_name=ENSG00000148411	feature_id[76].value > threshold=1.9708076119422913
node_401: feature_name=ENSG00000006327	feature_id[2].value > threshold=16.51651096343994
node_409: feature_name=ENSG00000166228	feature_id[35].value > threshold=50.16211700439453
node_487: feature_name=ENSG00000172037	feature_id[4].value <= threshold=209.7304458618164
node_488: feature_name=ENSG00000268895	feature_id[20].value > threshold=2.9049999713897705
node_514: feature_name=ENSG00000109113	feature_id[25].value > threshold=51.53361701965332
node_524: feature_name=ENSG00000076944	feature_id[3].value > threshold=14.62200927734375
node_534: feature_name=ENSG00000111321	feature_id[8].value <= threshold=49.193233489990234
node_535: feature_name=ENSG00000148411	feature_id[76].value > threshold=11.298876762390137
Class: Bone
Rules_72	passed counts:2
node_0: feature_name=ENSG00000015285	feature_id[44].value <= threshold=12.332272052764893
node_1: feature_name=ENSG00000117676	feature_id[27].value > threshold=2.0
node_5: feature_name=ENSG00000100146	feature_id[77].value <= threshold=147.11768341064453
node_6: feature_name=ENSG00000125618	feature_id[53].value <= threshold=30.299301147460938
node_7: feature_name=ENSG00000162733	feature_id[74].value > threshold=3.5169423818588257
node_393: feature_name=ENSG00000148411	feature_id[76].value > threshold=1.9708076119422913
node_401: feature_name=ENSG00000006327	feature_id[2].value > threshold=16.51651096343994
node_409: feature_name=ENSG00000166228	feature_id[35].value > threshold=50.16211700439453
node_487: feature_name=ENSG00000172037	feature_id[4].value <= threshold=209.7304458618164
node_488: feature_name=ENSG00000268895	feature_id[20].value > threshold=2.9049999713897705
node_514: feature_name=ENSG00000109113	feature_id[25].value > threshold=51.53361701965332
node_524: feature_name=ENSG00000076944	feature_id[3].value > threshold=14.62200927734375
node_534: feature_name=ENSG00000111321	feature_id[8].value <= threshold=49.193233489990234
node_535: feature_name=ENSG00000148411	feature_id[76].value <= threshold=11.298876762390137
node_536: feature_name=ENSG00000125868	feature_id[82].value > threshold=208.18499755859375
node_538: feature_name=ENSG00000106992	feature_id[32].value > threshold=33.613492012023926
node_540: feature_name=ENSG00000104067	feature_id[15].value <= threshold=39.97499942779541
Class: Lung
Rules_73	passed counts:2
node_0: feature_name=ENSG00000015285	feature_id[44].value <= threshold=12.332272052764893
node_1: feature_name=ENSG00000117676	feature_id[27].value > threshold=2.0
node_5: feature_name=ENSG00000100146	feature_id[77].value <= threshold=147.11768341064453
node_6: feature_name=ENSG00000125618	feature_id[53].value <= threshold=30.299301147460938
node_7: feature_name=ENSG00000162733	feature_id[74].value > threshold=3.5169423818588257
node_393: feature_name=ENSG00000148411	feature_id[76].value > threshold=1.9708076119422913
node_401: feature_name=ENSG00000006327	feature_id[2].value > threshold=16.51651096343994
node_409: feature_name=ENSG00000166228	feature_id[35].value <= threshold=50.16211700439453
node_410: feature_name=ENSG00000111321	feature_id[8].value > threshold=49.44610404968262
node_442: feature_name=ENSG00000162627	feature_id[16].value > threshold=40.88770294189453
node_472: feature_name=ENSG00000175029	feature_id[94].value <= threshold=46.28999900817871
node_473: feature_name=ENSG00000062822	feature_id[91].value > threshold=17.802769660949707
node_475: feature_name=ENSG00000101955	feature_id[99].value <= threshold=20.031173706054688
Class: Central nervous system
Rules_74	passed counts:2
node_0: feature_name=ENSG00000015285	feature_id[44].value <= threshold=12.332272052764893
node_1: feature_name=ENSG00000117676	feature_id[27].value > threshold=2.0
node_5: feature_name=ENSG00000100146	feature_id[77].value <= threshold=147.11768341064453
node_6: feature_name=ENSG00000125618	feature_id[53].value <= threshold=30.299301147460938
node_7: feature_name=ENSG00000162733	feature_id[74].value > threshold=3.5169423818588257
node_393: feature_name=ENSG00000148411	feature_id[76].value > threshold=1.9708076119422913
node_401: feature_name=ENSG00000006327	feature_id[2].value > threshold=16.51651096343994
node_409: feature_name=ENSG00000166228	feature_id[35].value <= threshold=50.16211700439453
node_410: feature_name=ENSG00000111321	feature_id[8].value <= threshold=49.44610404968262
node_411: feature_name=ENSG00000138119	feature_id[36].value > threshold=44.72801208496094
node_427: feature_name=ENSG00000152022	feature_id[28].value > threshold=35.489999771118164
node_437: feature_name=ENSG00000180891	feature_id[34].value <= threshold=44.75
Class: Bone
Rules_75	passed counts:2
node_0: feature_name=ENSG00000015285	feature_id[44].value <= threshold=12.332272052764893
node_1: feature_name=ENSG00000117676	feature_id[27].value > threshold=2.0
node_5: feature_name=ENSG00000100146	feature_id[77].value <= threshold=147.11768341064453
node_6: feature_name=ENSG00000125618	feature_id[53].value <= threshold=30.299301147460938
node_7: feature_name=ENSG00000162733	feature_id[74].value > threshold=3.5169423818588257
node_393: feature_name=ENSG00000148411	feature_id[76].value > threshold=1.9708076119422913
node_401: feature_name=ENSG00000006327	feature_id[2].value > threshold=16.51651096343994
node_409: feature_name=ENSG00000166228	feature_id[35].value <= threshold=50.16211700439453
node_410: feature_name=ENSG00000111321	feature_id[8].value <= threshold=49.44610404968262
node_411: feature_name=ENSG00000138119	feature_id[36].value <= threshold=44.72801208496094
node_412: feature_name=ENSG00000117676	feature_id[27].value > threshold=9.051167964935303
node_416: feature_name=ENSG00000177697	feature_id[21].value <= threshold=355.3130340576172
node_417: feature_name=ENSG00000268895	feature_id[20].value <= threshold=6.622404098510742
node_418: feature_name=ENSG00000070087	feature_id[9].value > threshold=104.7174186706543
node_420: feature_name=ENSG00000121900	feature_id[39].value <= threshold=44.30000114440918
node_421: feature_name=ENSG00000138119	feature_id[36].value <= threshold=22.709670960903168
Class: Lung
Rules_76	passed counts:2
node_0: feature_name=ENSG00000015285	feature_id[44].value <= threshold=12.332272052764893
node_1: feature_name=ENSG00000117676	feature_id[27].value > threshold=2.0
node_5: feature_name=ENSG00000100146	feature_id[77].value <= threshold=147.11768341064453
node_6: feature_name=ENSG00000125618	feature_id[53].value <= threshold=30.299301147460938
node_7: feature_name=ENSG00000162733	feature_id[74].value > threshold=3.5169423818588257
node_393: feature_name=ENSG00000148411	feature_id[76].value > threshold=1.9708076119422913
node_401: feature_name=ENSG00000006327	feature_id[2].value > threshold=16.51651096343994
node_409: feature_name=ENSG00000166228	feature_id[35].value <= threshold=50.16211700439453
node_410: feature_name=ENSG00000111321	feature_id[8].value <= threshold=49.44610404968262
node_411: feature_name=ENSG00000138119	feature_id[36].value <= threshold=44.72801208496094
node_412: feature_name=ENSG00000117676	feature_id[27].value <= threshold=9.051167964935303
node_413: feature_name=ENSG00000061676	feature_id[0].value <= threshold=86.01223373413086
Class: Autonomic ganglia
Rules_77	passed counts:2
node_0: feature_name=ENSG00000015285	feature_id[44].value <= threshold=12.332272052764893
node_1: feature_name=ENSG00000117676	feature_id[27].value > threshold=2.0
node_5: feature_name=ENSG00000100146	feature_id[77].value <= threshold=147.11768341064453
node_6: feature_name=ENSG00000125618	feature_id[53].value <= threshold=30.299301147460938
node_7: feature_name=ENSG00000162733	feature_id[74].value > threshold=3.5169423818588257
node_393: feature_name=ENSG00000148411	feature_id[76].value > threshold=1.9708076119422913
node_401: feature_name=ENSG00000006327	feature_id[2].value <= threshold=16.51651096343994
node_402: feature_name=ENSG00000132182	feature_id[14].value > threshold=22.02500009536743
node_404: feature_name=ENSG00000117676	feature_id[27].value <= threshold=24.985000610351562
node_405: feature_name=ENSG00000068697	feature_id[11].value > threshold=88.50711059570312
Class: Autonomic ganglia
Rules_78	passed counts:2
node_0: feature_name=ENSG00000015285	feature_id[44].value <= threshold=12.332272052764893
node_1: feature_name=ENSG00000117676	feature_id[27].value > threshold=2.0
node_5: feature_name=ENSG00000100146	feature_id[77].value <= threshold=147.11768341064453
node_6: feature_name=ENSG00000125618	feature_id[53].value <= threshold=30.299301147460938
node_7: feature_name=ENSG00000162733	feature_id[74].value > threshold=3.5169423818588257
node_393: feature_name=ENSG00000148411	feature_id[76].value <= threshold=1.9708076119422913
node_394: feature_name=ENSG00000132182	feature_id[14].value > threshold=43.84655570983887
node_396: feature_name=ENSG00000117676	feature_id[27].value <= threshold=33.91351795196533
node_397: feature_name=ENSG00000061676	feature_id[0].value > threshold=34.06999969482422
Class: Lung
Rules_79	passed counts:2
node_0: feature_name=ENSG00000015285	feature_id[44].value <= threshold=12.332272052764893
node_1: feature_name=ENSG00000117676	feature_id[27].value > threshold=2.0
node_5: feature_name=ENSG00000100146	feature_id[77].value <= threshold=147.11768341064453
node_6: feature_name=ENSG00000125618	feature_id[53].value <= threshold=30.299301147460938
node_7: feature_name=ENSG00000162733	feature_id[74].value > threshold=3.5169423818588257
node_393: feature_name=ENSG00000148411	feature_id[76].value <= threshold=1.9708076119422913
node_394: feature_name=ENSG00000132182	feature_id[14].value > threshold=43.84655570983887
node_396: feature_name=ENSG00000117676	feature_id[27].value <= threshold=33.91351795196533
node_397: feature_name=ENSG00000061676	feature_id[0].value <= threshold=34.06999969482422
Class: Haematopoietic and lymphoid tissue
Rules_80	passed counts:2
node_0: feature_name=ENSG00000015285	feature_id[44].value <= threshold=12.332272052764893
node_1: feature_name=ENSG00000117676	feature_id[27].value > threshold=2.0
node_5: feature_name=ENSG00000100146	feature_id[77].value <= threshold=147.11768341064453
node_6: feature_name=ENSG00000125618	feature_id[53].value <= threshold=30.299301147460938
node_7: feature_name=ENSG00000162733	feature_id[74].value <= threshold=3.5169423818588257
node_8: feature_name=ENSG00000112531	feature_id[71].value > threshold=7.5908427238464355
node_46: feature_name=ENSG00000111716	feature_id[89].value > threshold=427.6462707519531
node_124: feature_name=ENSG00000214063	feature_id[47].value > threshold=37.89557647705078
node_248: feature_name=ENSG00000015285	feature_id[44].value <= threshold=2.1842952966690063
node_249: feature_name=ENSG00000180353	feature_id[55].value > threshold=52.917219161987305
node_381: feature_name=ENSG00000088256	feature_id[19].value > threshold=34.437469482421875
node_383: feature_name=ENSG00000136830	feature_id[46].value <= threshold=144.1882781982422
Class: Lung
Rules_81	passed counts:2
node_0: feature_name=ENSG00000015285	feature_id[44].value <= threshold=12.332272052764893
node_1: feature_name=ENSG00000117676	feature_id[27].value > threshold=2.0
node_5: feature_name=ENSG00000100146	feature_id[77].value <= threshold=147.11768341064453
node_6: feature_name=ENSG00000125618	feature_id[53].value <= threshold=30.299301147460938
node_7: feature_name=ENSG00000162733	feature_id[74].value <= threshold=3.5169423818588257
node_8: feature_name=ENSG00000112531	feature_id[71].value > threshold=7.5908427238464355
node_46: feature_name=ENSG00000111716	feature_id[89].value > threshold=427.6462707519531
node_124: feature_name=ENSG00000214063	feature_id[47].value > threshold=37.89557647705078
node_248: feature_name=ENSG00000015285	feature_id[44].value <= threshold=2.1842952966690063
node_249: feature_name=ENSG00000180353	feature_id[55].value <= threshold=52.917219161987305
node_250: feature_name=ENSG00000114353	feature_id[61].value > threshold=148.78301239013672
node_354: feature_name=ENSG00000152022	feature_id[28].value > threshold=5.960000038146973
node_360: feature_name=ENSG00000180353	feature_id[55].value > threshold=17.766669750213623
node_378: feature_name=ENSG00000141013	feature_id[96].value <= threshold=22.035666465759277
Class: Thyroid
Rules_82	passed counts:2
node_0: feature_name=ENSG00000015285	feature_id[44].value <= threshold=12.332272052764893
node_1: feature_name=ENSG00000117676	feature_id[27].value > threshold=2.0
node_5: feature_name=ENSG00000100146	feature_id[77].value <= threshold=147.11768341064453
node_6: feature_name=ENSG00000125618	feature_id[53].value <= threshold=30.299301147460938
node_7: feature_name=ENSG00000162733	feature_id[74].value <= threshold=3.5169423818588257
node_8: feature_name=ENSG00000112531	feature_id[71].value > threshold=7.5908427238464355
node_46: feature_name=ENSG00000111716	feature_id[89].value > threshold=427.6462707519531
node_124: feature_name=ENSG00000214063	feature_id[47].value > threshold=37.89557647705078
node_248: feature_name=ENSG00000015285	feature_id[44].value <= threshold=2.1842952966690063
node_249: feature_name=ENSG00000180353	feature_id[55].value <= threshold=52.917219161987305
node_250: feature_name=ENSG00000114353	feature_id[61].value > threshold=148.78301239013672
node_354: feature_name=ENSG00000152022	feature_id[28].value > threshold=5.960000038146973
node_360: feature_name=ENSG00000180353	feature_id[55].value <= threshold=17.766669750213623
node_361: feature_name=ENSG00000109854	feature_id[45].value <= threshold=71.70999908447266
node_362: feature_name=ENSG00000109686	feature_id[43].value > threshold=9.24486494064331
node_364: feature_name=ENSG00000117676	feature_id[27].value > threshold=21.908425331115723
Class: Urinary tract
Rules_83	passed counts:2
node_0: feature_name=ENSG00000015285	feature_id[44].value <= threshold=12.332272052764893
node_1: feature_name=ENSG00000117676	feature_id[27].value > threshold=2.0
node_5: feature_name=ENSG00000100146	feature_id[77].value <= threshold=147.11768341064453
node_6: feature_name=ENSG00000125618	feature_id[53].value <= threshold=30.299301147460938
node_7: feature_name=ENSG00000162733	feature_id[74].value <= threshold=3.5169423818588257
node_8: feature_name=ENSG00000112531	feature_id[71].value > threshold=7.5908427238464355
node_46: feature_name=ENSG00000111716	feature_id[89].value > threshold=427.6462707519531
node_124: feature_name=ENSG00000214063	feature_id[47].value > threshold=37.89557647705078
node_248: feature_name=ENSG00000015285	feature_id[44].value <= threshold=2.1842952966690063
node_249: feature_name=ENSG00000180353	feature_id[55].value <= threshold=52.917219161987305
node_250: feature_name=ENSG00000114353	feature_id[61].value > threshold=148.78301239013672
node_354: feature_name=ENSG00000152022	feature_id[28].value > threshold=5.960000038146973
node_360: feature_name=ENSG00000180353	feature_id[55].value <= threshold=17.766669750213623
node_361: feature_name=ENSG00000109854	feature_id[45].value <= threshold=71.70999908447266
node_362: feature_name=ENSG00000109686	feature_id[43].value > threshold=9.24486494064331
node_364: feature_name=ENSG00000117676	feature_id[27].value <= threshold=21.908425331115723
node_365: feature_name=ENSG00000213977	feature_id[31].value <= threshold=100.33764266967773
Class: Breast
Rules_84	passed counts:2
node_0: feature_name=ENSG00000015285	feature_id[44].value <= threshold=12.332272052764893
node_1: feature_name=ENSG00000117676	feature_id[27].value > threshold=2.0
node_5: feature_name=ENSG00000100146	feature_id[77].value <= threshold=147.11768341064453
node_6: feature_name=ENSG00000125618	feature_id[53].value <= threshold=30.299301147460938
node_7: feature_name=ENSG00000162733	feature_id[74].value <= threshold=3.5169423818588257
node_8: feature_name=ENSG00000112531	feature_id[71].value > threshold=7.5908427238464355
node_46: feature_name=ENSG00000111716	feature_id[89].value > threshold=427.6462707519531
node_124: feature_name=ENSG00000214063	feature_id[47].value > threshold=37.89557647705078
node_248: feature_name=ENSG00000015285	feature_id[44].value <= threshold=2.1842952966690063
node_249: feature_name=ENSG00000180353	feature_id[55].value <= threshold=52.917219161987305
node_250: feature_name=ENSG00000114353	feature_id[61].value > threshold=148.78301239013672
node_354: feature_name=ENSG00000152022	feature_id[28].value <= threshold=5.960000038146973
node_355: feature_name=ENSG00000109686	feature_id[43].value > threshold=16.308948516845703
node_357: feature_name=ENSG00000111716	feature_id[89].value > threshold=1055.5950012207031
Class: Lung
Rules_85	passed counts:2
node_0: feature_name=ENSG00000015285	feature_id[44].value <= threshold=12.332272052764893
node_1: feature_name=ENSG00000117676	feature_id[27].value > threshold=2.0
node_5: feature_name=ENSG00000100146	feature_id[77].value <= threshold=147.11768341064453
node_6: feature_name=ENSG00000125618	feature_id[53].value <= threshold=30.299301147460938
node_7: feature_name=ENSG00000162733	feature_id[74].value <= threshold=3.5169423818588257
node_8: feature_name=ENSG00000112531	feature_id[71].value > threshold=7.5908427238464355
node_46: feature_name=ENSG00000111716	feature_id[89].value > threshold=427.6462707519531
node_124: feature_name=ENSG00000214063	feature_id[47].value > threshold=37.89557647705078
node_248: feature_name=ENSG00000015285	feature_id[44].value <= threshold=2.1842952966690063
node_249: feature_name=ENSG00000180353	feature_id[55].value <= threshold=52.917219161987305
node_250: feature_name=ENSG00000114353	feature_id[61].value <= threshold=148.78301239013672
node_251: feature_name=ENSG00000133104	feature_id[1].value > threshold=0.5393029153347015
node_265: feature_name=ENSG00000144677	feature_id[73].value <= threshold=10.510444641113281
node_266: feature_name=ENSG00000148411	feature_id[76].value > threshold=16.31500005722046
node_278: feature_name=ENSG00000170275	feature_id[88].value <= threshold=152.44583129882812
node_279: feature_name=ENSG00000186522	feature_id[38].value <= threshold=72.80794906616211
node_280: feature_name=ENSG00000109113	feature_id[25].value <= threshold=104.29999923706055
Class: Lung
Rules_86	passed counts:2
node_0: feature_name=ENSG00000015285	feature_id[44].value <= threshold=12.332272052764893
node_1: feature_name=ENSG00000117676	feature_id[27].value > threshold=2.0
node_5: feature_name=ENSG00000100146	feature_id[77].value <= threshold=147.11768341064453
node_6: feature_name=ENSG00000125618	feature_id[53].value <= threshold=30.299301147460938
node_7: feature_name=ENSG00000162733	feature_id[74].value <= threshold=3.5169423818588257
node_8: feature_name=ENSG00000112531	feature_id[71].value > threshold=7.5908427238464355
node_46: feature_name=ENSG00000111716	feature_id[89].value > threshold=427.6462707519531
node_124: feature_name=ENSG00000214063	feature_id[47].value > threshold=37.89557647705078
node_248: feature_name=ENSG00000015285	feature_id[44].value <= threshold=2.1842952966690063
node_249: feature_name=ENSG00000180353	feature_id[55].value <= threshold=52.917219161987305
node_250: feature_name=ENSG00000114353	feature_id[61].value <= threshold=148.78301239013672
node_251: feature_name=ENSG00000133104	feature_id[1].value <= threshold=0.5393029153347015
node_252: feature_name=ENSG00000109113	feature_id[25].value > threshold=13.368807315826416
node_258: feature_name=ENSG00000125618	feature_id[53].value <= threshold=5.123082160949707
node_259: feature_name=ENSG00000162733	feature_id[74].value <= threshold=0.21000000089406967
Class: Soft tissue
Rules_87	passed counts:2
node_0: feature_name=ENSG00000015285	feature_id[44].value <= threshold=12.332272052764893
node_1: feature_name=ENSG00000117676	feature_id[27].value > threshold=2.0
node_5: feature_name=ENSG00000100146	feature_id[77].value <= threshold=147.11768341064453
node_6: feature_name=ENSG00000125618	feature_id[53].value <= threshold=30.299301147460938
node_7: feature_name=ENSG00000162733	feature_id[74].value <= threshold=3.5169423818588257
node_8: feature_name=ENSG00000112531	feature_id[71].value > threshold=7.5908427238464355
node_46: feature_name=ENSG00000111716	feature_id[89].value > threshold=427.6462707519531
node_124: feature_name=ENSG00000214063	feature_id[47].value <= threshold=37.89557647705078
node_125: feature_name=ENSG00000109854	feature_id[45].value > threshold=74.38222885131836
node_179: feature_name=ENSG00000135404	feature_id[30].value > threshold=737.92724609375
node_231: feature_name=ENSG00000106992	feature_id[32].value > threshold=23.97038173675537
node_235: feature_name=ENSG00000051523	feature_id[23].value <= threshold=398.4219970703125
node_236: feature_name=ENSG00000186517	feature_id[75].value > threshold=0.473060205578804
node_238: feature_name=ENSG00000015285	feature_id[44].value <= threshold=0.2675374001264572
node_239: feature_name=ENSG00000125868	feature_id[82].value > threshold=241.6476593017578
node_241: feature_name=ENSG00000111716	feature_id[89].value <= threshold=1001.5029296875
Class: Lung
Rules_88	passed counts:2
node_0: feature_name=ENSG00000015285	feature_id[44].value <= threshold=12.332272052764893
node_1: feature_name=ENSG00000117676	feature_id[27].value > threshold=2.0
node_5: feature_name=ENSG00000100146	feature_id[77].value <= threshold=147.11768341064453
node_6: feature_name=ENSG00000125618	feature_id[53].value <= threshold=30.299301147460938
node_7: feature_name=ENSG00000162733	feature_id[74].value <= threshold=3.5169423818588257
node_8: feature_name=ENSG00000112531	feature_id[71].value > threshold=7.5908427238464355
node_46: feature_name=ENSG00000111716	feature_id[89].value > threshold=427.6462707519531
node_124: feature_name=ENSG00000214063	feature_id[47].value <= threshold=37.89557647705078
node_125: feature_name=ENSG00000109854	feature_id[45].value > threshold=74.38222885131836
node_179: feature_name=ENSG00000135404	feature_id[30].value <= threshold=737.92724609375
node_180: feature_name=ENSG00000132182	feature_id[14].value > threshold=7.4076666831970215
node_188: feature_name=ENSG00000138119	feature_id[36].value > threshold=42.63999938964844
node_194: feature_name=ENSG00000112531	feature_id[71].value > threshold=14.432044506072998
node_196: feature_name=ENSG00000101363	feature_id[7].value > threshold=113.7699966430664
node_226: feature_name=ENSG00000186522	feature_id[38].value <= threshold=47.79699516296387
Class: Upper aerodigestive tract
Rules_89	passed counts:2
node_0: feature_name=ENSG00000015285	feature_id[44].value <= threshold=12.332272052764893
node_1: feature_name=ENSG00000117676	feature_id[27].value > threshold=2.0
node_5: feature_name=ENSG00000100146	feature_id[77].value <= threshold=147.11768341064453
node_6: feature_name=ENSG00000125618	feature_id[53].value <= threshold=30.299301147460938
node_7: feature_name=ENSG00000162733	feature_id[74].value <= threshold=3.5169423818588257
node_8: feature_name=ENSG00000112531	feature_id[71].value > threshold=7.5908427238464355
node_46: feature_name=ENSG00000111716	feature_id[89].value > threshold=427.6462707519531
node_124: feature_name=ENSG00000214063	feature_id[47].value <= threshold=37.89557647705078
node_125: feature_name=ENSG00000109854	feature_id[45].value > threshold=74.38222885131836
node_179: feature_name=ENSG00000135404	feature_id[30].value <= threshold=737.92724609375
node_180: feature_name=ENSG00000132182	feature_id[14].value > threshold=7.4076666831970215
node_188: feature_name=ENSG00000138119	feature_id[36].value > threshold=42.63999938964844
node_194: feature_name=ENSG00000112531	feature_id[71].value > threshold=14.432044506072998
node_196: feature_name=ENSG00000101363	feature_id[7].value <= threshold=113.7699966430664
node_197: feature_name=ENSG00000051523	feature_id[23].value <= threshold=388.7159729003906
node_198: feature_name=ENSG00000172037	feature_id[4].value <= threshold=263.17252349853516
node_199: feature_name=ENSG00000162522	feature_id[64].value > threshold=24.774999618530273
node_203: feature_name=ENSG00000102024	feature_id[29].value <= threshold=49.67500114440918
node_204: feature_name=ENSG00000112531	feature_id[71].value <= threshold=16.420000076293945
node_205: feature_name=ENSG00000151239	feature_id[54].value > threshold=26.479999162256718
Class: Lung
Rules_90	passed counts:2
node_0: feature_name=ENSG00000015285	feature_id[44].value <= threshold=12.332272052764893
node_1: feature_name=ENSG00000117676	feature_id[27].value > threshold=2.0
node_5: feature_name=ENSG00000100146	feature_id[77].value <= threshold=147.11768341064453
node_6: feature_name=ENSG00000125618	feature_id[53].value <= threshold=30.299301147460938
node_7: feature_name=ENSG00000162733	feature_id[74].value <= threshold=3.5169423818588257
node_8: feature_name=ENSG00000112531	feature_id[71].value > threshold=7.5908427238464355
node_46: feature_name=ENSG00000111716	feature_id[89].value > threshold=427.6462707519531
node_124: feature_name=ENSG00000214063	feature_id[47].value <= threshold=37.89557647705078
node_125: feature_name=ENSG00000109854	feature_id[45].value > threshold=74.38222885131836
node_179: feature_name=ENSG00000135404	feature_id[30].value <= threshold=737.92724609375
node_180: feature_name=ENSG00000132182	feature_id[14].value > threshold=7.4076666831970215
node_188: feature_name=ENSG00000138119	feature_id[36].value > threshold=42.63999938964844
node_194: feature_name=ENSG00000112531	feature_id[71].value > threshold=14.432044506072998
node_196: feature_name=ENSG00000101363	feature_id[7].value <= threshold=113.7699966430664
node_197: feature_name=ENSG00000051523	feature_id[23].value <= threshold=388.7159729003906
node_198: feature_name=ENSG00000172037	feature_id[4].value <= threshold=263.17252349853516
node_199: feature_name=ENSG00000162522	feature_id[64].value <= threshold=24.774999618530273
node_200: feature_name=ENSG00000170275	feature_id[88].value <= threshold=71.36734771728516
Class: Lung
Rules_91	passed counts:2
node_0: feature_name=ENSG00000015285	feature_id[44].value <= threshold=12.332272052764893
node_1: feature_name=ENSG00000117676	feature_id[27].value > threshold=2.0
node_5: feature_name=ENSG00000100146	feature_id[77].value <= threshold=147.11768341064453
node_6: feature_name=ENSG00000125618	feature_id[53].value <= threshold=30.299301147460938
node_7: feature_name=ENSG00000162733	feature_id[74].value <= threshold=3.5169423818588257
node_8: feature_name=ENSG00000112531	feature_id[71].value > threshold=7.5908427238464355
node_46: feature_name=ENSG00000111716	feature_id[89].value > threshold=427.6462707519531
node_124: feature_name=ENSG00000214063	feature_id[47].value <= threshold=37.89557647705078
node_125: feature_name=ENSG00000109854	feature_id[45].value <= threshold=74.38222885131836
node_126: feature_name=ENSG00000102024	feature_id[29].value > threshold=107.89996719360352
node_158: feature_name=ENSG00000106992	feature_id[32].value <= threshold=51.848358154296875
node_159: feature_name=ENSG00000122642	feature_id[6].value > threshold=88.42279434204102
node_161: feature_name=ENSG00000103855	feature_id[22].value <= threshold=63.91349983215332
Class: Lung
Rules_92	passed counts:2
node_0: feature_name=ENSG00000015285	feature_id[44].value <= threshold=12.332272052764893
node_1: feature_name=ENSG00000117676	feature_id[27].value > threshold=2.0
node_5: feature_name=ENSG00000100146	feature_id[77].value <= threshold=147.11768341064453
node_6: feature_name=ENSG00000125618	feature_id[53].value <= threshold=30.299301147460938
node_7: feature_name=ENSG00000162733	feature_id[74].value <= threshold=3.5169423818588257
node_8: feature_name=ENSG00000112531	feature_id[71].value > threshold=7.5908427238464355
node_46: feature_name=ENSG00000111716	feature_id[89].value > threshold=427.6462707519531
node_124: feature_name=ENSG00000214063	feature_id[47].value <= threshold=37.89557647705078
node_125: feature_name=ENSG00000109854	feature_id[45].value <= threshold=74.38222885131836
node_126: feature_name=ENSG00000102024	feature_id[29].value <= threshold=107.89996719360352
node_127: feature_name=ENSG00000213977	feature_id[31].value <= threshold=96.85719680786133
node_128: feature_name=ENSG00000186517	feature_id[75].value <= threshold=2.3262118101119995
node_129: feature_name=ENSG00000160789	feature_id[68].value > threshold=161.77499389648438
node_139: feature_name=ENSG00000166228	feature_id[35].value > threshold=48.83731460571289
node_141: feature_name=ENSG00000198752	feature_id[60].value > threshold=41.27493858337402
node_145: feature_name=ENSG00000100320	feature_id[42].value > threshold=47.62850570678711
node_149: feature_name=ENSG00000162627	feature_id[16].value > threshold=10.463907241821289
node_151: feature_name=ENSG00000130958	feature_id[59].value <= threshold=24.36732292175293
Class: Urinary tract
Rules_93	passed counts:2
node_0: feature_name=ENSG00000015285	feature_id[44].value <= threshold=12.332272052764893
node_1: feature_name=ENSG00000117676	feature_id[27].value > threshold=2.0
node_5: feature_name=ENSG00000100146	feature_id[77].value <= threshold=147.11768341064453
node_6: feature_name=ENSG00000125618	feature_id[53].value <= threshold=30.299301147460938
node_7: feature_name=ENSG00000162733	feature_id[74].value <= threshold=3.5169423818588257
node_8: feature_name=ENSG00000112531	feature_id[71].value > threshold=7.5908427238464355
node_46: feature_name=ENSG00000111716	feature_id[89].value > threshold=427.6462707519531
node_124: feature_name=ENSG00000214063	feature_id[47].value <= threshold=37.89557647705078
node_125: feature_name=ENSG00000109854	feature_id[45].value <= threshold=74.38222885131836
node_126: feature_name=ENSG00000102024	feature_id[29].value <= threshold=107.89996719360352
node_127: feature_name=ENSG00000213977	feature_id[31].value <= threshold=96.85719680786133
node_128: feature_name=ENSG00000186517	feature_id[75].value <= threshold=2.3262118101119995
node_129: feature_name=ENSG00000160789	feature_id[68].value > threshold=161.77499389648438
node_139: feature_name=ENSG00000166228	feature_id[35].value > threshold=48.83731460571289
node_141: feature_name=ENSG00000198752	feature_id[60].value > threshold=41.27493858337402
node_145: feature_name=ENSG00000100320	feature_id[42].value > threshold=47.62850570678711
node_149: feature_name=ENSG00000162627	feature_id[16].value <= threshold=10.463907241821289
Class: Soft tissue
Rules_94	passed counts:2
node_0: feature_name=ENSG00000015285	feature_id[44].value <= threshold=12.332272052764893
node_1: feature_name=ENSG00000117676	feature_id[27].value > threshold=2.0
node_5: feature_name=ENSG00000100146	feature_id[77].value <= threshold=147.11768341064453
node_6: feature_name=ENSG00000125618	feature_id[53].value <= threshold=30.299301147460938
node_7: feature_name=ENSG00000162733	feature_id[74].value <= threshold=3.5169423818588257
node_8: feature_name=ENSG00000112531	feature_id[71].value > threshold=7.5908427238464355
node_46: feature_name=ENSG00000111716	feature_id[89].value > threshold=427.6462707519531
node_124: feature_name=ENSG00000214063	feature_id[47].value <= threshold=37.89557647705078
node_125: feature_name=ENSG00000109854	feature_id[45].value <= threshold=74.38222885131836
node_126: feature_name=ENSG00000102024	feature_id[29].value <= threshold=107.89996719360352
node_127: feature_name=ENSG00000213977	feature_id[31].value <= threshold=96.85719680786133
node_128: feature_name=ENSG00000186517	feature_id[75].value <= threshold=2.3262118101119995
node_129: feature_name=ENSG00000160789	feature_id[68].value > threshold=161.77499389648438
node_139: feature_name=ENSG00000166228	feature_id[35].value > threshold=48.83731460571289
node_141: feature_name=ENSG00000198752	feature_id[60].value > threshold=41.27493858337402
node_145: feature_name=ENSG00000100320	feature_id[42].value <= threshold=47.62850570678711
node_146: feature_name=ENSG00000125868	feature_id[82].value <= threshold=384.7381896972656
Class: Pancreas
Rules_95	passed counts:2
node_0: feature_name=ENSG00000015285	feature_id[44].value <= threshold=12.332272052764893
node_1: feature_name=ENSG00000117676	feature_id[27].value > threshold=2.0
node_5: feature_name=ENSG00000100146	feature_id[77].value <= threshold=147.11768341064453
node_6: feature_name=ENSG00000125618	feature_id[53].value <= threshold=30.299301147460938
node_7: feature_name=ENSG00000162733	feature_id[74].value <= threshold=3.5169423818588257
node_8: feature_name=ENSG00000112531	feature_id[71].value > threshold=7.5908427238464355
node_46: feature_name=ENSG00000111716	feature_id[89].value <= threshold=427.6462707519531
node_47: feature_name=ENSG00000268895	feature_id[20].value > threshold=0.5646440982818604
node_73: feature_name=ENSG00000132182	feature_id[14].value > threshold=12.788294792175293
node_85: feature_name=ENSG00000122642	feature_id[6].value > threshold=72.12030792236328
node_107: feature_name=ENSG00000133104	feature_id[1].value > threshold=2.1108977794647217
node_109: feature_name=ENSG00000157224	feature_id[70].value <= threshold=74.25740051269531
node_110: feature_name=ENSG00000123159	feature_id[41].value > threshold=204.1472930908203
node_120: feature_name=ENSG00000132182	feature_id[14].value <= threshold=38.30377960205078
Class: Breast
Rules_96	passed counts:2
node_0: feature_name=ENSG00000015285	feature_id[44].value <= threshold=12.332272052764893
node_1: feature_name=ENSG00000117676	feature_id[27].value > threshold=2.0
node_5: feature_name=ENSG00000100146	feature_id[77].value <= threshold=147.11768341064453
node_6: feature_name=ENSG00000125618	feature_id[53].value <= threshold=30.299301147460938
node_7: feature_name=ENSG00000162733	feature_id[74].value <= threshold=3.5169423818588257
node_8: feature_name=ENSG00000112531	feature_id[71].value > threshold=7.5908427238464355
node_46: feature_name=ENSG00000111716	feature_id[89].value <= threshold=427.6462707519531
node_47: feature_name=ENSG00000268895	feature_id[20].value > threshold=0.5646440982818604
node_73: feature_name=ENSG00000132182	feature_id[14].value <= threshold=12.788294792175293
node_74: feature_name=ENSG00000143545	feature_id[56].value > threshold=109.54499816894531
node_80: feature_name=ENSG00000019144	feature_id[62].value <= threshold=20.440000534057617
Class: Lung
Rules_97	passed counts:2
node_0: feature_name=ENSG00000015285	feature_id[44].value <= threshold=12.332272052764893
node_1: feature_name=ENSG00000117676	feature_id[27].value > threshold=2.0
node_5: feature_name=ENSG00000100146	feature_id[77].value <= threshold=147.11768341064453
node_6: feature_name=ENSG00000125618	feature_id[53].value <= threshold=30.299301147460938
node_7: feature_name=ENSG00000162733	feature_id[74].value <= threshold=3.5169423818588257
node_8: feature_name=ENSG00000112531	feature_id[71].value > threshold=7.5908427238464355
node_46: feature_name=ENSG00000111716	feature_id[89].value <= threshold=427.6462707519531
node_47: feature_name=ENSG00000268895	feature_id[20].value <= threshold=0.5646440982818604
node_48: feature_name=ENSG00000154380	feature_id[37].value <= threshold=63.814544677734375
node_49: feature_name=ENSG00000189171	feature_id[81].value > threshold=95.27533721923828
node_57: feature_name=ENSG00000169398	feature_id[72].value > threshold=148.05999755859375
Class: Urinary tract
Rules_98	passed counts:2
node_0: feature_name=ENSG00000015285	feature_id[44].value <= threshold=12.332272052764893
node_1: feature_name=ENSG00000117676	feature_id[27].value > threshold=2.0
node_5: feature_name=ENSG00000100146	feature_id[77].value <= threshold=147.11768341064453
node_6: feature_name=ENSG00000125618	feature_id[53].value <= threshold=30.299301147460938
node_7: feature_name=ENSG00000162733	feature_id[74].value <= threshold=3.5169423818588257
node_8: feature_name=ENSG00000112531	feature_id[71].value > threshold=7.5908427238464355
node_46: feature_name=ENSG00000111716	feature_id[89].value <= threshold=427.6462707519531
node_47: feature_name=ENSG00000268895	feature_id[20].value <= threshold=0.5646440982818604
node_48: feature_name=ENSG00000154380	feature_id[37].value <= threshold=63.814544677734375
node_49: feature_name=ENSG00000189171	feature_id[81].value > threshold=95.27533721923828
node_57: feature_name=ENSG00000169398	feature_id[72].value <= threshold=148.05999755859375
node_58: feature_name=ENSG00000182718	feature_id[65].value <= threshold=966.4743041992188
node_59: feature_name=ENSG00000143545	feature_id[56].value > threshold=109.04401206970215
Class: Lung
Rules_99	passed counts:2
node_0: feature_name=ENSG00000015285	feature_id[44].value <= threshold=12.332272052764893
node_1: feature_name=ENSG00000117676	feature_id[27].value > threshold=2.0
node_5: feature_name=ENSG00000100146	feature_id[77].value <= threshold=147.11768341064453
node_6: feature_name=ENSG00000125618	feature_id[53].value <= threshold=30.299301147460938
node_7: feature_name=ENSG00000162733	feature_id[74].value <= threshold=3.5169423818588257
node_8: feature_name=ENSG00000112531	feature_id[71].value > threshold=7.5908427238464355
node_46: feature_name=ENSG00000111716	feature_id[89].value <= threshold=427.6462707519531
node_47: feature_name=ENSG00000268895	feature_id[20].value <= threshold=0.5646440982818604
node_48: feature_name=ENSG00000154380	feature_id[37].value <= threshold=63.814544677734375
node_49: feature_name=ENSG00000189171	feature_id[81].value <= threshold=95.27533721923828
node_50: feature_name=ENSG00000133104	feature_id[1].value > threshold=4.079812407493591
node_52: feature_name=ENSG00000159335	feature_id[85].value > threshold=173.55640411376953
node_54: feature_name=ENSG00000170275	feature_id[88].value > threshold=111.03322982788086
Class: Pancreas
Rules_100	passed counts:2
node_0: feature_name=ENSG00000015285	feature_id[44].value <= threshold=12.332272052764893
node_1: feature_name=ENSG00000117676	feature_id[27].value > threshold=2.0
node_5: feature_name=ENSG00000100146	feature_id[77].value <= threshold=147.11768341064453
node_6: feature_name=ENSG00000125618	feature_id[53].value <= threshold=30.299301147460938
node_7: feature_name=ENSG00000162733	feature_id[74].value <= threshold=3.5169423818588257
node_8: feature_name=ENSG00000112531	feature_id[71].value > threshold=7.5908427238464355
node_46: feature_name=ENSG00000111716	feature_id[89].value <= threshold=427.6462707519531
node_47: feature_name=ENSG00000268895	feature_id[20].value <= threshold=0.5646440982818604
node_48: feature_name=ENSG00000154380	feature_id[37].value <= threshold=63.814544677734375
node_49: feature_name=ENSG00000189171	feature_id[81].value <= threshold=95.27533721923828
node_50: feature_name=ENSG00000133104	feature_id[1].value > threshold=4.079812407493591
node_52: feature_name=ENSG00000159335	feature_id[85].value <= threshold=173.55640411376953
Class: Upper aerodigestive tract
Rules_101	passed counts:2
node_0: feature_name=ENSG00000015285	feature_id[44].value <= threshold=12.332272052764893
node_1: feature_name=ENSG00000117676	feature_id[27].value > threshold=2.0
node_5: feature_name=ENSG00000100146	feature_id[77].value <= threshold=147.11768341064453
node_6: feature_name=ENSG00000125618	feature_id[53].value <= threshold=30.299301147460938
node_7: feature_name=ENSG00000162733	feature_id[74].value <= threshold=3.5169423818588257
node_8: feature_name=ENSG00000112531	feature_id[71].value <= threshold=7.5908427238464355
node_9: feature_name=ENSG00000111716	feature_id[89].value > threshold=411.2135314941406
node_29: feature_name=ENSG00000109113	feature_id[25].value > threshold=1.6050000190734863
node_39: feature_name=ENSG00000070087	feature_id[9].value > threshold=17.312623262405396
node_41: feature_name=ENSG00000189171	feature_id[81].value > threshold=266.56700897216797
Class: Breast
Rules_102	passed counts:2
node_0: feature_name=ENSG00000015285	feature_id[44].value <= threshold=12.332272052764893
node_1: feature_name=ENSG00000117676	feature_id[27].value > threshold=2.0
node_5: feature_name=ENSG00000100146	feature_id[77].value <= threshold=147.11768341064453
node_6: feature_name=ENSG00000125618	feature_id[53].value <= threshold=30.299301147460938
node_7: feature_name=ENSG00000162733	feature_id[74].value <= threshold=3.5169423818588257
node_8: feature_name=ENSG00000112531	feature_id[71].value <= threshold=7.5908427238464355
node_9: feature_name=ENSG00000111716	feature_id[89].value > threshold=411.2135314941406
node_29: feature_name=ENSG00000109113	feature_id[25].value <= threshold=1.6050000190734863
node_30: feature_name=ENSG00000088256	feature_id[19].value <= threshold=51.61240005493164
node_31: feature_name=ENSG00000070087	feature_id[9].value <= threshold=1.1149999797344208
Class: Stomach
Rules_103	passed counts:2
node_0: feature_name=ENSG00000015285	feature_id[44].value <= threshold=12.332272052764893
node_1: feature_name=ENSG00000117676	feature_id[27].value > threshold=2.0
node_5: feature_name=ENSG00000100146	feature_id[77].value <= threshold=147.11768341064453
node_6: feature_name=ENSG00000125618	feature_id[53].value <= threshold=30.299301147460938
node_7: feature_name=ENSG00000162733	feature_id[74].value <= threshold=3.5169423818588257
node_8: feature_name=ENSG00000112531	feature_id[71].value <= threshold=7.5908427238464355
node_9: feature_name=ENSG00000111716	feature_id[89].value <= threshold=411.2135314941406
node_10: feature_name=ENSG00000186517	feature_id[75].value > threshold=1.0550000071525574
node_18: feature_name=ENSG00000122642	feature_id[6].value > threshold=61.44999885559082
node_20: feature_name=ENSG00000104341	feature_id[80].value > threshold=70.12102508544922
node_22: feature_name=ENSG00000175029	feature_id[94].value <= threshold=48.375
Class: Lung
Rules_104	passed counts:2
node_0: feature_name=ENSG00000015285	feature_id[44].value <= threshold=12.332272052764893
node_1: feature_name=ENSG00000117676	feature_id[27].value > threshold=2.0
node_5: feature_name=ENSG00000100146	feature_id[77].value <= threshold=147.11768341064453
node_6: feature_name=ENSG00000125618	feature_id[53].value <= threshold=30.299301147460938
node_7: feature_name=ENSG00000162733	feature_id[74].value <= threshold=3.5169423818588257
node_8: feature_name=ENSG00000112531	feature_id[71].value <= threshold=7.5908427238464355
node_9: feature_name=ENSG00000111716	feature_id[89].value <= threshold=411.2135314941406
node_10: feature_name=ENSG00000186517	feature_id[75].value > threshold=1.0550000071525574
node_18: feature_name=ENSG00000122642	feature_id[6].value > threshold=61.44999885559082
node_20: feature_name=ENSG00000104341	feature_id[80].value <= threshold=70.12102508544922
Class: Large Intestine
Rules_105	passed counts:2
node_0: feature_name=ENSG00000015285	feature_id[44].value <= threshold=12.332272052764893
node_1: feature_name=ENSG00000117676	feature_id[27].value > threshold=2.0
node_5: feature_name=ENSG00000100146	feature_id[77].value <= threshold=147.11768341064453
node_6: feature_name=ENSG00000125618	feature_id[53].value <= threshold=30.299301147460938
node_7: feature_name=ENSG00000162733	feature_id[74].value <= threshold=3.5169423818588257
node_8: feature_name=ENSG00000112531	feature_id[71].value <= threshold=7.5908427238464355
node_9: feature_name=ENSG00000111716	feature_id[89].value <= threshold=411.2135314941406
node_10: feature_name=ENSG00000186517	feature_id[75].value <= threshold=1.0550000071525574
node_11: feature_name=ENSG00000172380	feature_id[10].value <= threshold=26.71500015258789
node_12: feature_name=ENSG00000148411	feature_id[76].value <= threshold=8.167149066925049
node_13: feature_name=ENSG00000125868	feature_id[82].value <= threshold=474.6600036621094
Class: Pancreas
Rules_106	passed counts:1
node_0: feature_name=ENSG00000015285	feature_id[44].value <= threshold=12.332272052764893
node_1: feature_name=ENSG00000117676	feature_id[27].value > threshold=2.0
node_5: feature_name=ENSG00000100146	feature_id[77].value > threshold=147.11768341064453
node_689: feature_name=ENSG00000111321	feature_id[8].value > threshold=40.04814338684082
node_693: feature_name=ENSG00000109854	feature_id[45].value > threshold=141.5250015258789
Class: Central nervous system
Rules_107	passed counts:1
node_0: feature_name=ENSG00000015285	feature_id[44].value <= threshold=12.332272052764893
node_1: feature_name=ENSG00000117676	feature_id[27].value > threshold=2.0
node_5: feature_name=ENSG00000100146	feature_id[77].value > threshold=147.11768341064453
node_689: feature_name=ENSG00000111321	feature_id[8].value <= threshold=40.04814338684082
node_690: feature_name=ENSG00000134590	feature_id[13].value <= threshold=73.9900016784668
Class: Skin
Rules_108	passed counts:1
node_0: feature_name=ENSG00000015285	feature_id[44].value <= threshold=12.332272052764893
node_1: feature_name=ENSG00000117676	feature_id[27].value > threshold=2.0
node_5: feature_name=ENSG00000100146	feature_id[77].value <= threshold=147.11768341064453
node_6: feature_name=ENSG00000125618	feature_id[53].value > threshold=30.299301147460938
node_574: feature_name=ENSG00000268895	feature_id[20].value > threshold=1.2756980061531067
node_610: feature_name=ENSG00000101955	feature_id[99].value > threshold=13.088913440704346
node_660: feature_name=ENSG00000106992	feature_id[32].value > threshold=62.27358627319336
node_674: feature_name=ENSG00000111716	feature_id[89].value > threshold=1057.6995239257812
node_686: feature_name=ENSG00000109113	feature_id[25].value > threshold=123.12454223632812
Class: Soft tissue
Rules_109	passed counts:1
node_0: feature_name=ENSG00000015285	feature_id[44].value <= threshold=12.332272052764893
node_1: feature_name=ENSG00000117676	feature_id[27].value > threshold=2.0
node_5: feature_name=ENSG00000100146	feature_id[77].value <= threshold=147.11768341064453
node_6: feature_name=ENSG00000125618	feature_id[53].value > threshold=30.299301147460938
node_574: feature_name=ENSG00000268895	feature_id[20].value > threshold=1.2756980061531067
node_610: feature_name=ENSG00000101955	feature_id[99].value > threshold=13.088913440704346
node_660: feature_name=ENSG00000106992	feature_id[32].value > threshold=62.27358627319336
node_674: feature_name=ENSG00000111716	feature_id[89].value > threshold=1057.6995239257812
node_686: feature_name=ENSG00000109113	feature_id[25].value <= threshold=123.12454223632812
Class: Ovary
Rules_110	passed counts:1
node_0: feature_name=ENSG00000015285	feature_id[44].value <= threshold=12.332272052764893
node_1: feature_name=ENSG00000117676	feature_id[27].value > threshold=2.0
node_5: feature_name=ENSG00000100146	feature_id[77].value <= threshold=147.11768341064453
node_6: feature_name=ENSG00000125618	feature_id[53].value > threshold=30.299301147460938
node_574: feature_name=ENSG00000268895	feature_id[20].value > threshold=1.2756980061531067
node_610: feature_name=ENSG00000101955	feature_id[99].value > threshold=13.088913440704346
node_660: feature_name=ENSG00000106992	feature_id[32].value > threshold=62.27358627319336
node_674: feature_name=ENSG00000111716	feature_id[89].value <= threshold=1057.6995239257812
node_675: feature_name=ENSG00000160789	feature_id[68].value > threshold=804.1003112792969
node_683: feature_name=ENSG00000172380	feature_id[10].value > threshold=51.02066612243652
Class: Skin
Rules_111	passed counts:1
node_0: feature_name=ENSG00000015285	feature_id[44].value <= threshold=12.332272052764893
node_1: feature_name=ENSG00000117676	feature_id[27].value > threshold=2.0
node_5: feature_name=ENSG00000100146	feature_id[77].value <= threshold=147.11768341064453
node_6: feature_name=ENSG00000125618	feature_id[53].value > threshold=30.299301147460938
node_574: feature_name=ENSG00000268895	feature_id[20].value > threshold=1.2756980061531067
node_610: feature_name=ENSG00000101955	feature_id[99].value > threshold=13.088913440704346
node_660: feature_name=ENSG00000106992	feature_id[32].value > threshold=62.27358627319336
node_674: feature_name=ENSG00000111716	feature_id[89].value <= threshold=1057.6995239257812
node_675: feature_name=ENSG00000160789	feature_id[68].value > threshold=804.1003112792969
node_683: feature_name=ENSG00000172380	feature_id[10].value <= threshold=51.02066612243652
Class: Lung
Rules_112	passed counts:1
node_0: feature_name=ENSG00000015285	feature_id[44].value <= threshold=12.332272052764893
node_1: feature_name=ENSG00000117676	feature_id[27].value > threshold=2.0
node_5: feature_name=ENSG00000100146	feature_id[77].value <= threshold=147.11768341064453
node_6: feature_name=ENSG00000125618	feature_id[53].value > threshold=30.299301147460938
node_574: feature_name=ENSG00000268895	feature_id[20].value > threshold=1.2756980061531067
node_610: feature_name=ENSG00000101955	feature_id[99].value > threshold=13.088913440704346
node_660: feature_name=ENSG00000106992	feature_id[32].value > threshold=62.27358627319336
node_674: feature_name=ENSG00000111716	feature_id[89].value <= threshold=1057.6995239257812
node_675: feature_name=ENSG00000160789	feature_id[68].value <= threshold=804.1003112792969
node_676: feature_name=ENSG00000121900	feature_id[39].value <= threshold=39.3275032043457
node_677: feature_name=ENSG00000115561	feature_id[98].value > threshold=70.02313613891602
node_679: feature_name=ENSG00000157224	feature_id[70].value <= threshold=41.77791213989258
Class: Lung
Rules_113	passed counts:1
node_0: feature_name=ENSG00000015285	feature_id[44].value <= threshold=12.332272052764893
node_1: feature_name=ENSG00000117676	feature_id[27].value > threshold=2.0
node_5: feature_name=ENSG00000100146	feature_id[77].value <= threshold=147.11768341064453
node_6: feature_name=ENSG00000125618	feature_id[53].value > threshold=30.299301147460938
node_574: feature_name=ENSG00000268895	feature_id[20].value > threshold=1.2756980061531067
node_610: feature_name=ENSG00000101955	feature_id[99].value > threshold=13.088913440704346
node_660: feature_name=ENSG00000106992	feature_id[32].value > threshold=62.27358627319336
node_674: feature_name=ENSG00000111716	feature_id[89].value <= threshold=1057.6995239257812
node_675: feature_name=ENSG00000160789	feature_id[68].value <= threshold=804.1003112792969
node_676: feature_name=ENSG00000121900	feature_id[39].value <= threshold=39.3275032043457
node_677: feature_name=ENSG00000115561	feature_id[98].value <= threshold=70.02313613891602
Class: Ovary
Rules_114	passed counts:1
node_0: feature_name=ENSG00000015285	feature_id[44].value <= threshold=12.332272052764893
node_1: feature_name=ENSG00000117676	feature_id[27].value > threshold=2.0
node_5: feature_name=ENSG00000100146	feature_id[77].value <= threshold=147.11768341064453
node_6: feature_name=ENSG00000125618	feature_id[53].value > threshold=30.299301147460938
node_574: feature_name=ENSG00000268895	feature_id[20].value > threshold=1.2756980061531067
node_610: feature_name=ENSG00000101955	feature_id[99].value > threshold=13.088913440704346
node_660: feature_name=ENSG00000106992	feature_id[32].value <= threshold=62.27358627319336
node_661: feature_name=ENSG00000121900	feature_id[39].value <= threshold=37.8436222076416
node_662: feature_name=ENSG00000198752	feature_id[60].value <= threshold=44.00139808654785
Class: Endometrium
Rules_115	passed counts:1
node_0: feature_name=ENSG00000015285	feature_id[44].value <= threshold=12.332272052764893
node_1: feature_name=ENSG00000117676	feature_id[27].value > threshold=2.0
node_5: feature_name=ENSG00000100146	feature_id[77].value <= threshold=147.11768341064453
node_6: feature_name=ENSG00000125618	feature_id[53].value > threshold=30.299301147460938
node_574: feature_name=ENSG00000268895	feature_id[20].value > threshold=1.2756980061531067
node_610: feature_name=ENSG00000101955	feature_id[99].value <= threshold=13.088913440704346
node_611: feature_name=ENSG00000141013	feature_id[96].value > threshold=22.087910652160645
node_647: feature_name=ENSG00000068001	feature_id[84].value > threshold=31.76432991027832
node_655: feature_name=ENSG00000143079	feature_id[17].value > threshold=15.40661907196045
Class: Ovary
Rules_116	passed counts:1
node_0: feature_name=ENSG00000015285	feature_id[44].value <= threshold=12.332272052764893
node_1: feature_name=ENSG00000117676	feature_id[27].value > threshold=2.0
node_5: feature_name=ENSG00000100146	feature_id[77].value <= threshold=147.11768341064453
node_6: feature_name=ENSG00000125618	feature_id[53].value > threshold=30.299301147460938
node_574: feature_name=ENSG00000268895	feature_id[20].value > threshold=1.2756980061531067
node_610: feature_name=ENSG00000101955	feature_id[99].value <= threshold=13.088913440704346
node_611: feature_name=ENSG00000141013	feature_id[96].value > threshold=22.087910652160645
node_647: feature_name=ENSG00000068001	feature_id[84].value > threshold=31.76432991027832
node_655: feature_name=ENSG00000143079	feature_id[17].value <= threshold=15.40661907196045
node_656: feature_name=ENSG00000214063	feature_id[47].value > threshold=123.70074081420898
Class: Breast
Rules_117	passed counts:1
node_0: feature_name=ENSG00000015285	feature_id[44].value <= threshold=12.332272052764893
node_1: feature_name=ENSG00000117676	feature_id[27].value > threshold=2.0
node_5: feature_name=ENSG00000100146	feature_id[77].value <= threshold=147.11768341064453
node_6: feature_name=ENSG00000125618	feature_id[53].value > threshold=30.299301147460938
node_574: feature_name=ENSG00000268895	feature_id[20].value > threshold=1.2756980061531067
node_610: feature_name=ENSG00000101955	feature_id[99].value <= threshold=13.088913440704346
node_611: feature_name=ENSG00000141013	feature_id[96].value > threshold=22.087910652160645
node_647: feature_name=ENSG00000068001	feature_id[84].value <= threshold=31.76432991027832
node_648: feature_name=ENSG00000143079	feature_id[17].value > threshold=7.115042686462402
node_650: feature_name=ENSG00000101363	feature_id[7].value > threshold=73.85771560668945
node_652: feature_name=ENSG00000051523	feature_id[23].value > threshold=433.8349914550781
Class: Kidney
Rules_118	passed counts:1
node_0: feature_name=ENSG00000015285	feature_id[44].value <= threshold=12.332272052764893
node_1: feature_name=ENSG00000117676	feature_id[27].value > threshold=2.0
node_5: feature_name=ENSG00000100146	feature_id[77].value <= threshold=147.11768341064453
node_6: feature_name=ENSG00000125618	feature_id[53].value > threshold=30.299301147460938
node_574: feature_name=ENSG00000268895	feature_id[20].value > threshold=1.2756980061531067
node_610: feature_name=ENSG00000101955	feature_id[99].value <= threshold=13.088913440704346
node_611: feature_name=ENSG00000141013	feature_id[96].value > threshold=22.087910652160645
node_647: feature_name=ENSG00000068001	feature_id[84].value <= threshold=31.76432991027832
node_648: feature_name=ENSG00000143079	feature_id[17].value > threshold=7.115042686462402
node_650: feature_name=ENSG00000101363	feature_id[7].value > threshold=73.85771560668945
node_652: feature_name=ENSG00000051523	feature_id[23].value <= threshold=433.8349914550781
Class: Endometrium
Rules_119	passed counts:1
node_0: feature_name=ENSG00000015285	feature_id[44].value <= threshold=12.332272052764893
node_1: feature_name=ENSG00000117676	feature_id[27].value > threshold=2.0
node_5: feature_name=ENSG00000100146	feature_id[77].value <= threshold=147.11768341064453
node_6: feature_name=ENSG00000125618	feature_id[53].value > threshold=30.299301147460938
node_574: feature_name=ENSG00000268895	feature_id[20].value > threshold=1.2756980061531067
node_610: feature_name=ENSG00000101955	feature_id[99].value <= threshold=13.088913440704346
node_611: feature_name=ENSG00000141013	feature_id[96].value > threshold=22.087910652160645
node_647: feature_name=ENSG00000068001	feature_id[84].value <= threshold=31.76432991027832
node_648: feature_name=ENSG00000143079	feature_id[17].value <= threshold=7.115042686462402
Class: Thyroid
Rules_120	passed counts:1
node_0: feature_name=ENSG00000015285	feature_id[44].value <= threshold=12.332272052764893
node_1: feature_name=ENSG00000117676	feature_id[27].value > threshold=2.0
node_5: feature_name=ENSG00000100146	feature_id[77].value <= threshold=147.11768341064453
node_6: feature_name=ENSG00000125618	feature_id[53].value > threshold=30.299301147460938
node_574: feature_name=ENSG00000268895	feature_id[20].value > threshold=1.2756980061531067
node_610: feature_name=ENSG00000101955	feature_id[99].value <= threshold=13.088913440704346
node_611: feature_name=ENSG00000141013	feature_id[96].value <= threshold=22.087910652160645
node_612: feature_name=ENSG00000189171	feature_id[81].value > threshold=161.36000061035156
node_624: feature_name=ENSG00000175866	feature_id[97].value > threshold=26.123620986938477
node_632: feature_name=ENSG00000109113	feature_id[25].value > threshold=184.22743225097656
node_644: feature_name=ENSG00000109686	feature_id[43].value > threshold=12.49958872795105
Class: Endometrium
Rules_121	passed counts:1
node_0: feature_name=ENSG00000015285	feature_id[44].value <= threshold=12.332272052764893
node_1: feature_name=ENSG00000117676	feature_id[27].value > threshold=2.0
node_5: feature_name=ENSG00000100146	feature_id[77].value <= threshold=147.11768341064453
node_6: feature_name=ENSG00000125618	feature_id[53].value > threshold=30.299301147460938
node_574: feature_name=ENSG00000268895	feature_id[20].value > threshold=1.2756980061531067
node_610: feature_name=ENSG00000101955	feature_id[99].value <= threshold=13.088913440704346
node_611: feature_name=ENSG00000141013	feature_id[96].value <= threshold=22.087910652160645
node_612: feature_name=ENSG00000189171	feature_id[81].value > threshold=161.36000061035156
node_624: feature_name=ENSG00000175866	feature_id[97].value > threshold=26.123620986938477
node_632: feature_name=ENSG00000109113	feature_id[25].value > threshold=184.22743225097656
node_644: feature_name=ENSG00000109686	feature_id[43].value <= threshold=12.49958872795105
Class: Ovary
Rules_122	passed counts:1
node_0: feature_name=ENSG00000015285	feature_id[44].value <= threshold=12.332272052764893
node_1: feature_name=ENSG00000117676	feature_id[27].value > threshold=2.0
node_5: feature_name=ENSG00000100146	feature_id[77].value <= threshold=147.11768341064453
node_6: feature_name=ENSG00000125618	feature_id[53].value > threshold=30.299301147460938
node_574: feature_name=ENSG00000268895	feature_id[20].value > threshold=1.2756980061531067
node_610: feature_name=ENSG00000101955	feature_id[99].value <= threshold=13.088913440704346
node_611: feature_name=ENSG00000141013	feature_id[96].value <= threshold=22.087910652160645
node_612: feature_name=ENSG00000189171	feature_id[81].value > threshold=161.36000061035156
node_624: feature_name=ENSG00000175866	feature_id[97].value <= threshold=26.123620986938477
node_625: feature_name=ENSG00000050820	feature_id[24].value > threshold=34.774375915527344
node_627: feature_name=ENSG00000050820	feature_id[24].value > threshold=49.92188835144043
node_629: feature_name=ENSG00000180891	feature_id[34].value > threshold=24.611769676208496
Class: Ovary
Rules_123	passed counts:1
node_0: feature_name=ENSG00000015285	feature_id[44].value <= threshold=12.332272052764893
node_1: feature_name=ENSG00000117676	feature_id[27].value > threshold=2.0
node_5: feature_name=ENSG00000100146	feature_id[77].value <= threshold=147.11768341064453
node_6: feature_name=ENSG00000125618	feature_id[53].value > threshold=30.299301147460938
node_574: feature_name=ENSG00000268895	feature_id[20].value > threshold=1.2756980061531067
node_610: feature_name=ENSG00000101955	feature_id[99].value <= threshold=13.088913440704346
node_611: feature_name=ENSG00000141013	feature_id[96].value <= threshold=22.087910652160645
node_612: feature_name=ENSG00000189171	feature_id[81].value > threshold=161.36000061035156
node_624: feature_name=ENSG00000175866	feature_id[97].value <= threshold=26.123620986938477
node_625: feature_name=ENSG00000050820	feature_id[24].value > threshold=34.774375915527344
node_627: feature_name=ENSG00000050820	feature_id[24].value > threshold=49.92188835144043
node_629: feature_name=ENSG00000180891	feature_id[34].value <= threshold=24.611769676208496
Class: Urinary tract
Rules_124	passed counts:1
node_0: feature_name=ENSG00000015285	feature_id[44].value <= threshold=12.332272052764893
node_1: feature_name=ENSG00000117676	feature_id[27].value > threshold=2.0
node_5: feature_name=ENSG00000100146	feature_id[77].value <= threshold=147.11768341064453
node_6: feature_name=ENSG00000125618	feature_id[53].value > threshold=30.299301147460938
node_574: feature_name=ENSG00000268895	feature_id[20].value > threshold=1.2756980061531067
node_610: feature_name=ENSG00000101955	feature_id[99].value <= threshold=13.088913440704346
node_611: feature_name=ENSG00000141013	feature_id[96].value <= threshold=22.087910652160645
node_612: feature_name=ENSG00000189171	feature_id[81].value > threshold=161.36000061035156
node_624: feature_name=ENSG00000175866	feature_id[97].value <= threshold=26.123620986938477
node_625: feature_name=ENSG00000050820	feature_id[24].value <= threshold=34.774375915527344
Class: Endometrium
Rules_125	passed counts:1
node_0: feature_name=ENSG00000015285	feature_id[44].value <= threshold=12.332272052764893
node_1: feature_name=ENSG00000117676	feature_id[27].value > threshold=2.0
node_5: feature_name=ENSG00000100146	feature_id[77].value <= threshold=147.11768341064453
node_6: feature_name=ENSG00000125618	feature_id[53].value > threshold=30.299301147460938
node_574: feature_name=ENSG00000268895	feature_id[20].value > threshold=1.2756980061531067
node_610: feature_name=ENSG00000101955	feature_id[99].value <= threshold=13.088913440704346
node_611: feature_name=ENSG00000141013	feature_id[96].value <= threshold=22.087910652160645
node_612: feature_name=ENSG00000189171	feature_id[81].value <= threshold=161.36000061035156
node_613: feature_name=ENSG00000135631	feature_id[57].value > threshold=13.76531457901001
node_619: feature_name=ENSG00000104067	feature_id[15].value > threshold=38.385000228881836
node_621: feature_name=ENSG00000198561	feature_id[18].value > threshold=69.94999885559082
Class: Lung
Rules_126	passed counts:1
node_0: feature_name=ENSG00000015285	feature_id[44].value <= threshold=12.332272052764893
node_1: feature_name=ENSG00000117676	feature_id[27].value > threshold=2.0
node_5: feature_name=ENSG00000100146	feature_id[77].value <= threshold=147.11768341064453
node_6: feature_name=ENSG00000125618	feature_id[53].value > threshold=30.299301147460938
node_574: feature_name=ENSG00000268895	feature_id[20].value > threshold=1.2756980061531067
node_610: feature_name=ENSG00000101955	feature_id[99].value <= threshold=13.088913440704346
node_611: feature_name=ENSG00000141013	feature_id[96].value <= threshold=22.087910652160645
node_612: feature_name=ENSG00000189171	feature_id[81].value <= threshold=161.36000061035156
node_613: feature_name=ENSG00000135631	feature_id[57].value > threshold=13.76531457901001
node_619: feature_name=ENSG00000104067	feature_id[15].value > threshold=38.385000228881836
node_621: feature_name=ENSG00000198561	feature_id[18].value <= threshold=69.94999885559082
Class: Ovary
Rules_127	passed counts:1
node_0: feature_name=ENSG00000015285	feature_id[44].value <= threshold=12.332272052764893
node_1: feature_name=ENSG00000117676	feature_id[27].value > threshold=2.0
node_5: feature_name=ENSG00000100146	feature_id[77].value <= threshold=147.11768341064453
node_6: feature_name=ENSG00000125618	feature_id[53].value > threshold=30.299301147460938
node_574: feature_name=ENSG00000268895	feature_id[20].value > threshold=1.2756980061531067
node_610: feature_name=ENSG00000101955	feature_id[99].value <= threshold=13.088913440704346
node_611: feature_name=ENSG00000141013	feature_id[96].value <= threshold=22.087910652160645
node_612: feature_name=ENSG00000189171	feature_id[81].value <= threshold=161.36000061035156
node_613: feature_name=ENSG00000135631	feature_id[57].value <= threshold=13.76531457901001
node_614: feature_name=ENSG00000101955	feature_id[99].value > threshold=2.6727213263511658
Class: Liver
Rules_128	passed counts:1
node_0: feature_name=ENSG00000015285	feature_id[44].value <= threshold=12.332272052764893
node_1: feature_name=ENSG00000117676	feature_id[27].value > threshold=2.0
node_5: feature_name=ENSG00000100146	feature_id[77].value <= threshold=147.11768341064453
node_6: feature_name=ENSG00000125618	feature_id[53].value > threshold=30.299301147460938
node_574: feature_name=ENSG00000268895	feature_id[20].value > threshold=1.2756980061531067
node_610: feature_name=ENSG00000101955	feature_id[99].value <= threshold=13.088913440704346
node_611: feature_name=ENSG00000141013	feature_id[96].value <= threshold=22.087910652160645
node_612: feature_name=ENSG00000189171	feature_id[81].value <= threshold=161.36000061035156
node_613: feature_name=ENSG00000135631	feature_id[57].value <= threshold=13.76531457901001
node_614: feature_name=ENSG00000101955	feature_id[99].value <= threshold=2.6727213263511658
node_615: feature_name=ENSG00000175866	feature_id[97].value <= threshold=43.226776123046875
Class: Ovary
Rules_129	passed counts:1
node_0: feature_name=ENSG00000015285	feature_id[44].value <= threshold=12.332272052764893
node_1: feature_name=ENSG00000117676	feature_id[27].value > threshold=2.0
node_5: feature_name=ENSG00000100146	feature_id[77].value <= threshold=147.11768341064453
node_6: feature_name=ENSG00000125618	feature_id[53].value > threshold=30.299301147460938
node_574: feature_name=ENSG00000268895	feature_id[20].value <= threshold=1.2756980061531067
node_575: feature_name=ENSG00000121057	feature_id[79].value > threshold=27.700154304504395
node_593: feature_name=ENSG00000175029	feature_id[94].value > threshold=40.32681655883789
node_595: feature_name=ENSG00000101955	feature_id[99].value > threshold=0.3100000023841858
node_599: feature_name=ENSG00000111716	feature_id[89].value > threshold=1039.844970703125
Class: Ovary
Rules_130	passed counts:1
node_0: feature_name=ENSG00000015285	feature_id[44].value <= threshold=12.332272052764893
node_1: feature_name=ENSG00000117676	feature_id[27].value > threshold=2.0
node_5: feature_name=ENSG00000100146	feature_id[77].value <= threshold=147.11768341064453
node_6: feature_name=ENSG00000125618	feature_id[53].value > threshold=30.299301147460938
node_574: feature_name=ENSG00000268895	feature_id[20].value <= threshold=1.2756980061531067
node_575: feature_name=ENSG00000121057	feature_id[79].value > threshold=27.700154304504395
node_593: feature_name=ENSG00000175029	feature_id[94].value > threshold=40.32681655883789
node_595: feature_name=ENSG00000101955	feature_id[99].value > threshold=0.3100000023841858
node_599: feature_name=ENSG00000111716	feature_id[89].value <= threshold=1039.844970703125
node_600: feature_name=ENSG00000152022	feature_id[28].value > threshold=4.625265836715698
node_604: feature_name=ENSG00000145817	feature_id[95].value > threshold=34.04898262023926
node_606: feature_name=ENSG00000111321	feature_id[8].value > threshold=108.64500045776367
Class: Kidney
Rules_131	passed counts:1
node_0: feature_name=ENSG00000015285	feature_id[44].value <= threshold=12.332272052764893
node_1: feature_name=ENSG00000117676	feature_id[27].value > threshold=2.0
node_5: feature_name=ENSG00000100146	feature_id[77].value <= threshold=147.11768341064453
node_6: feature_name=ENSG00000125618	feature_id[53].value > threshold=30.299301147460938
node_574: feature_name=ENSG00000268895	feature_id[20].value <= threshold=1.2756980061531067
node_575: feature_name=ENSG00000121057	feature_id[79].value > threshold=27.700154304504395
node_593: feature_name=ENSG00000175029	feature_id[94].value > threshold=40.32681655883789
node_595: feature_name=ENSG00000101955	feature_id[99].value > threshold=0.3100000023841858
node_599: feature_name=ENSG00000111716	feature_id[89].value <= threshold=1039.844970703125
node_600: feature_name=ENSG00000152022	feature_id[28].value > threshold=4.625265836715698
node_604: feature_name=ENSG00000145817	feature_id[95].value > threshold=34.04898262023926
node_606: feature_name=ENSG00000111321	feature_id[8].value <= threshold=108.64500045776367
Class: Urinary tract
Rules_132	passed counts:1
node_0: feature_name=ENSG00000015285	feature_id[44].value <= threshold=12.332272052764893
node_1: feature_name=ENSG00000117676	feature_id[27].value > threshold=2.0
node_5: feature_name=ENSG00000100146	feature_id[77].value <= threshold=147.11768341064453
node_6: feature_name=ENSG00000125618	feature_id[53].value > threshold=30.299301147460938
node_574: feature_name=ENSG00000268895	feature_id[20].value <= threshold=1.2756980061531067
node_575: feature_name=ENSG00000121057	feature_id[79].value > threshold=27.700154304504395
node_593: feature_name=ENSG00000175029	feature_id[94].value > threshold=40.32681655883789
node_595: feature_name=ENSG00000101955	feature_id[99].value > threshold=0.3100000023841858
node_599: feature_name=ENSG00000111716	feature_id[89].value <= threshold=1039.844970703125
node_600: feature_name=ENSG00000152022	feature_id[28].value <= threshold=4.625265836715698
node_601: feature_name=ENSG00000128595	feature_id[66].value <= threshold=45.739999771118164
Class: Lung
Rules_133	passed counts:1
node_0: feature_name=ENSG00000015285	feature_id[44].value <= threshold=12.332272052764893
node_1: feature_name=ENSG00000117676	feature_id[27].value > threshold=2.0
node_5: feature_name=ENSG00000100146	feature_id[77].value <= threshold=147.11768341064453
node_6: feature_name=ENSG00000125618	feature_id[53].value > threshold=30.299301147460938
node_574: feature_name=ENSG00000268895	feature_id[20].value <= threshold=1.2756980061531067
node_575: feature_name=ENSG00000121057	feature_id[79].value > threshold=27.700154304504395
node_593: feature_name=ENSG00000175029	feature_id[94].value > threshold=40.32681655883789
node_595: feature_name=ENSG00000101955	feature_id[99].value <= threshold=0.3100000023841858
node_596: feature_name=ENSG00000130958	feature_id[59].value > threshold=27.179999351501465
Class: Ovary
Rules_134	passed counts:1
node_0: feature_name=ENSG00000015285	feature_id[44].value <= threshold=12.332272052764893
node_1: feature_name=ENSG00000117676	feature_id[27].value > threshold=2.0
node_5: feature_name=ENSG00000100146	feature_id[77].value <= threshold=147.11768341064453
node_6: feature_name=ENSG00000125618	feature_id[53].value > threshold=30.299301147460938
node_574: feature_name=ENSG00000268895	feature_id[20].value <= threshold=1.2756980061531067
node_575: feature_name=ENSG00000121057	feature_id[79].value > threshold=27.700154304504395
node_593: feature_name=ENSG00000175029	feature_id[94].value <= threshold=40.32681655883789
Class: Urinary tract
Rules_135	passed counts:1
node_0: feature_name=ENSG00000015285	feature_id[44].value <= threshold=12.332272052764893
node_1: feature_name=ENSG00000117676	feature_id[27].value > threshold=2.0
node_5: feature_name=ENSG00000100146	feature_id[77].value <= threshold=147.11768341064453
node_6: feature_name=ENSG00000125618	feature_id[53].value > threshold=30.299301147460938
node_574: feature_name=ENSG00000268895	feature_id[20].value <= threshold=1.2756980061531067
node_575: feature_name=ENSG00000121057	feature_id[79].value <= threshold=27.700154304504395
node_576: feature_name=ENSG00000070087	feature_id[9].value > threshold=274.65283203125
node_588: feature_name=ENSG00000145817	feature_id[95].value > threshold=36.831716537475586
node_590: feature_name=ENSG00000138119	feature_id[36].value <= threshold=106.77766799926758
Class: Thyroid
Rules_136	passed counts:1
node_0: feature_name=ENSG00000015285	feature_id[44].value <= threshold=12.332272052764893
node_1: feature_name=ENSG00000117676	feature_id[27].value > threshold=2.0
node_5: feature_name=ENSG00000100146	feature_id[77].value <= threshold=147.11768341064453
node_6: feature_name=ENSG00000125618	feature_id[53].value > threshold=30.299301147460938
node_574: feature_name=ENSG00000268895	feature_id[20].value <= threshold=1.2756980061531067
node_575: feature_name=ENSG00000121057	feature_id[79].value <= threshold=27.700154304504395
node_576: feature_name=ENSG00000070087	feature_id[9].value <= threshold=274.65283203125
node_577: feature_name=ENSG00000214063	feature_id[47].value > threshold=62.9175910949707
node_585: feature_name=ENSG00000187164	feature_id[87].value <= threshold=8.015000104904175
Class: Ovary
Rules_137	passed counts:1
node_0: feature_name=ENSG00000015285	feature_id[44].value <= threshold=12.332272052764893
node_1: feature_name=ENSG00000117676	feature_id[27].value > threshold=2.0
node_5: feature_name=ENSG00000100146	feature_id[77].value <= threshold=147.11768341064453
node_6: feature_name=ENSG00000125618	feature_id[53].value > threshold=30.299301147460938
node_574: feature_name=ENSG00000268895	feature_id[20].value <= threshold=1.2756980061531067
node_575: feature_name=ENSG00000121057	feature_id[79].value <= threshold=27.700154304504395
node_576: feature_name=ENSG00000070087	feature_id[9].value <= threshold=274.65283203125
node_577: feature_name=ENSG00000214063	feature_id[47].value <= threshold=62.9175910949707
node_578: feature_name=ENSG00000122642	feature_id[6].value > threshold=63.24542045593262
Class: Urinary tract
Rules_138	passed counts:1
node_0: feature_name=ENSG00000015285	feature_id[44].value <= threshold=12.332272052764893
node_1: feature_name=ENSG00000117676	feature_id[27].value > threshold=2.0
node_5: feature_name=ENSG00000100146	feature_id[77].value <= threshold=147.11768341064453
node_6: feature_name=ENSG00000125618	feature_id[53].value > threshold=30.299301147460938
node_574: feature_name=ENSG00000268895	feature_id[20].value <= threshold=1.2756980061531067
node_575: feature_name=ENSG00000121057	feature_id[79].value <= threshold=27.700154304504395
node_576: feature_name=ENSG00000070087	feature_id[9].value <= threshold=274.65283203125
node_577: feature_name=ENSG00000214063	feature_id[47].value <= threshold=62.9175910949707
node_578: feature_name=ENSG00000122642	feature_id[6].value <= threshold=63.24542045593262
node_579: feature_name=ENSG00000117676	feature_id[27].value > threshold=26.071338653564453
Class: Endometrium
Rules_139	passed counts:1
node_0: feature_name=ENSG00000015285	feature_id[44].value <= threshold=12.332272052764893
node_1: feature_name=ENSG00000117676	feature_id[27].value > threshold=2.0
node_5: feature_name=ENSG00000100146	feature_id[77].value <= threshold=147.11768341064453
node_6: feature_name=ENSG00000125618	feature_id[53].value > threshold=30.299301147460938
node_574: feature_name=ENSG00000268895	feature_id[20].value <= threshold=1.2756980061531067
node_575: feature_name=ENSG00000121057	feature_id[79].value <= threshold=27.700154304504395
node_576: feature_name=ENSG00000070087	feature_id[9].value <= threshold=274.65283203125
node_577: feature_name=ENSG00000214063	feature_id[47].value <= threshold=62.9175910949707
node_578: feature_name=ENSG00000122642	feature_id[6].value <= threshold=63.24542045593262
node_579: feature_name=ENSG00000117676	feature_id[27].value <= threshold=26.071338653564453
node_580: feature_name=ENSG00000143545	feature_id[56].value <= threshold=93.0959587097168
Class: Kidney
Rules_140	passed counts:1
node_0: feature_name=ENSG00000015285	feature_id[44].value <= threshold=12.332272052764893
node_1: feature_name=ENSG00000117676	feature_id[27].value > threshold=2.0
node_5: feature_name=ENSG00000100146	feature_id[77].value <= threshold=147.11768341064453
node_6: feature_name=ENSG00000125618	feature_id[53].value <= threshold=30.299301147460938
node_7: feature_name=ENSG00000162733	feature_id[74].value > threshold=3.5169423818588257
node_393: feature_name=ENSG00000148411	feature_id[76].value > threshold=1.9708076119422913
node_401: feature_name=ENSG00000006327	feature_id[2].value > threshold=16.51651096343994
node_409: feature_name=ENSG00000166228	feature_id[35].value > threshold=50.16211700439453
node_487: feature_name=ENSG00000172037	feature_id[4].value > threshold=209.7304458618164
node_559: feature_name=ENSG00000162522	feature_id[64].value > threshold=16.013717651367188
node_567: feature_name=ENSG00000160789	feature_id[68].value > threshold=219.7087631225586
node_569: feature_name=ENSG00000118200	feature_id[93].value <= threshold=20.86745262145996
node_570: feature_name=ENSG00000162627	feature_id[16].value > threshold=28.145000457763672
Class: Central nervous system
Rules_141	passed counts:1
node_0: feature_name=ENSG00000015285	feature_id[44].value <= threshold=12.332272052764893
node_1: feature_name=ENSG00000117676	feature_id[27].value > threshold=2.0
node_5: feature_name=ENSG00000100146	feature_id[77].value <= threshold=147.11768341064453
node_6: feature_name=ENSG00000125618	feature_id[53].value <= threshold=30.299301147460938
node_7: feature_name=ENSG00000162733	feature_id[74].value > threshold=3.5169423818588257
node_393: feature_name=ENSG00000148411	feature_id[76].value > threshold=1.9708076119422913
node_401: feature_name=ENSG00000006327	feature_id[2].value > threshold=16.51651096343994
node_409: feature_name=ENSG00000166228	feature_id[35].value > threshold=50.16211700439453
node_487: feature_name=ENSG00000172037	feature_id[4].value > threshold=209.7304458618164
node_559: feature_name=ENSG00000162522	feature_id[64].value > threshold=16.013717651367188
node_567: feature_name=ENSG00000160789	feature_id[68].value > threshold=219.7087631225586
node_569: feature_name=ENSG00000118200	feature_id[93].value <= threshold=20.86745262145996
node_570: feature_name=ENSG00000162627	feature_id[16].value <= threshold=28.145000457763672
Class: Breast
Rules_142	passed counts:1
node_0: feature_name=ENSG00000015285	feature_id[44].value <= threshold=12.332272052764893
node_1: feature_name=ENSG00000117676	feature_id[27].value > threshold=2.0
node_5: feature_name=ENSG00000100146	feature_id[77].value <= threshold=147.11768341064453
node_6: feature_name=ENSG00000125618	feature_id[53].value <= threshold=30.299301147460938
node_7: feature_name=ENSG00000162733	feature_id[74].value > threshold=3.5169423818588257
node_393: feature_name=ENSG00000148411	feature_id[76].value > threshold=1.9708076119422913
node_401: feature_name=ENSG00000006327	feature_id[2].value > threshold=16.51651096343994
node_409: feature_name=ENSG00000166228	feature_id[35].value > threshold=50.16211700439453
node_487: feature_name=ENSG00000172037	feature_id[4].value > threshold=209.7304458618164
node_559: feature_name=ENSG00000162522	feature_id[64].value > threshold=16.013717651367188
node_567: feature_name=ENSG00000160789	feature_id[68].value <= threshold=219.7087631225586
Class: Endometrium
Rules_143	passed counts:1
node_0: feature_name=ENSG00000015285	feature_id[44].value <= threshold=12.332272052764893
node_1: feature_name=ENSG00000117676	feature_id[27].value > threshold=2.0
node_5: feature_name=ENSG00000100146	feature_id[77].value <= threshold=147.11768341064453
node_6: feature_name=ENSG00000125618	feature_id[53].value <= threshold=30.299301147460938
node_7: feature_name=ENSG00000162733	feature_id[74].value > threshold=3.5169423818588257
[truncated: 2,249 more rows]
