# Supplementary material for: Identification of Pan-Cancer Biomarkers Based on the Gene Expression Profiles of Cancer Cell Lines
Source: Front Cell Dev Biol. 2021 Nov 30;9:781285. doi: 10.3389/fcell.2021.781285 (PMC8669964; doi:10.3389/fcell.2021.781285)
Supplement: Supplementary file 3 [file Table4.XLSX]

## Sheet: GO enrichment analysis
ONTOLOGY	ID	Description	GeneRatio	BgRatio	pvalue	p.adjust	qvalue	geneID	Count
BP	GO:0007015	actin filament organization	42/369	435/18862	1.10048e-17	4.11029e-14	3.55281e-14	10787/5217/7082/9564/5358/55740/7454/4641/5756/3059/51429/11034/57698/10458/55909/1495/8976/55704/23580/387/7456/5829/9535/87/11151/7791/5962/57175/7168/9844/51571/10552/5880/3936/7169/800/146206/2185/399/79585/7171/5580	42
BP	GO:0007163	establishment or maintenance of cell polarity	26/369	212/18862	8.82746e-14	1.64853e-10	1.42494e-10	6993/4478/9578/1398/4000/5747/57698/378/1794/1495/387/81704/667/51571/9826/5880/6693/51248/146206/5590/25932/2185/3993/55742/399/29780	26
BP	GO:0032956	regulation of actin cytoskeleton organization	30/369	352/18862	1.50492e-11	1.87363e-08	1.61951e-08	10787/5217/7082/7454/4641/5756/3059/1398/51429/11034/10458/8976/55704/23580/387/5829/9535/11151/5962/57175/7168/51571/10552/5156/5880/397/146206/2185/399/5580	30
BP	GO:0032970	regulation of actin filament-based process	31/369	389/18862	3.79864e-11	3.154e-08	2.72622e-08	10787/5217/7082/7454/4641/5756/3059/1398/51429/11034/10458/8976/55704/23580/387/5829/9535/11151/5962/57175/7168/51571/10552/5156/5880/397/146206/476/2185/399/5580	31
BP	GO:0008154	actin polymerization or depolymerization	23/369	215/18862	4.22222e-11	3.154e-08	2.72622e-08	10787/5217/55740/7454/4641/5756/3059/51429/11034/10458/8976/23580/7456/9535/11151/5962/57175/51571/10552/146206/2185/79585/5580	23
BP	GO:0110053	regulation of actin filament organization	25/369	273/18862	1.73703e-10	1.0813e-07	9.34647e-08	10787/5217/7082/7454/4641/5756/3059/51429/11034/10458/8976/55704/23580/387/5829/9535/11151/5962/57175/7168/51571/10552/146206/2185/5580	25
BP	GO:0032535	regulation of cellular component size	29/369	370/18862	2.46804e-10	1.31687e-07	1.13827e-07	10787/23111/5217/7454/4641/5756/3059/4478/51429/11034/57698/10458/57142/8976/23580/387/9535/11151/5962/57175/7409/6259/51571/10552/84335/393/146206/2185/5580	29
BP	GO:1902905	positive regulation of supramolecular fiber organization	21/369	203/18862	5.62096e-10	2.62429e-07	2.26835e-07	10787/5217/7454/4641/51429/11034/10458/351/8976/55704/23580/387/5829/9535/11151/30008/57175/7168/10552/146206/2185	21
BP	GO:0008064	regulation of actin polymerization or depolymerization	20/369	185/18862	6.67156e-10	2.74277e-07	2.37076e-07	10787/5217/7454/4641/5756/3059/51429/11034/10458/8976/23580/9535/11151/5962/57175/51571/10552/146206/2185/5580	20
BP	GO:0030832	regulation of actin filament length	20/369	186/18862	7.34342e-10	2.74277e-07	2.37076e-07	10787/5217/7454/4641/5756/3059/51429/11034/10458/8976/23580/9535/11151/5962/57175/51571/10552/146206/2185/5580	20
BP	GO:0030041	actin filament polymerization	20/369	188/18862	8.87982e-10	2.8432e-07	2.45757e-07	10787/5217/7454/4641/5756/3059/51429/10458/8976/23580/9535/11151/5962/57175/51571/10552/146206/2185/79585/5580	20
BP	GO:0030833	regulation of actin filament polymerization	19/369	169/18862	9.22598e-10	2.8432e-07	2.45757e-07	10787/5217/7454/4641/5756/3059/51429/10458/8976/23580/9535/11151/5962/57175/51571/10552/146206/2185/5580	19
BP	GO:0008360	regulation of cell shape	18/369	151/18862	9.896e-10	2.8432e-07	2.45757e-07	4478/1398/5747/6284/10458/23580/387/11151/5962/7168/55843/5880/2185/55742/399/752/57381/29780	18
BP	GO:1902903	regulation of supramolecular fiber organization	28/369	370/18862	1.126e-09	3.004e-07	2.59657e-07	10787/5217/7082/7454/4641/5756/3059/51429/11034/23271/10458/351/8976/55704/23580/387/5829/9535/11151/30008/5962/57175/7168/51571/10552/146206/2185/5580	28
BP	GO:0031589	cell-substrate adhesion	27/369	359/18862	2.57728e-09	6.41742e-07	5.54703e-07	3913/967/5861/9341/1398/5747/5796/8910/83706/387/5829/87/11151/7414/30008/7791/55920/8754/3956/5880/7205/7070/5590/2185/55742/3678/29780	27
BP	GO:0030838	positive regulation of actin filament polymerization	14/369	97/18862	6.05422e-09	1.41328e-06	1.2216e-06	10787/5217/7454/4641/51429/10458/8976/23580/9535/11151/57175/10552/146206/2185	14
BP	GO:0031532	actin cytoskeleton reorganization	14/369	103/18862	1.33976e-08	2.74213e-06	2.37021e-06	7082/9564/3059/9578/10458/387/9535/8476/5156/85360/397/2185/55742/29780	14
BP	GO:0051495	positive regulation of cytoskeleton organization	20/369	220/18862	1.36298e-08	2.74213e-06	2.37021e-06	10787/5217/7454/4641/3059/51429/11034/10458/8976/55704/23580/387/5829/9535/11151/57175/7168/10552/146206/2185	20
BP	GO:0061572	actin filament bundle organization	17/369	158/18862	1.39493e-08	2.74213e-06	2.37021e-06	5217/7082/5358/7454/57698/10458/55704/387/5829/87/7791/5962/57175/7168/3936/800/2185	17
BP	GO:0032271	regulation of protein polymerization	20/369	225/18862	1.99472e-08	3.72514e-06	3.2199e-06	10787/5217/7454/4641/5756/3059/51429/23271/10458/8976/23580/9535/11151/5962/57175/51571/10552/146206/2185/5580	20
BP	GO:0022604	regulation of cell morphogenesis	23/369	305/18862	3.82379e-08	6.80089e-06	5.87848e-06	152503/4478/1398/5747/6284/10458/23580/387/11151/5962/55920/57175/7168/55843/5880/2185/55742/399/6678/283149/752/57381/29780	23
BP	GO:0090066	regulation of anatomical structure size	30/369	493/18862	4.36446e-08	7.40967e-06	6.40469e-06	10787/23111/5217/7454/4641/5756/3059/4478/51429/11034/57698/10458/57142/8976/23580/387/9535/2132/11151/5962/57175/7409/6259/51571/10552/84335/393/146206/2185/5580	30
BP	GO:0048010	vascular endothelial growth factor receptor signaling pathway	13/369	96/18862	4.64632e-08	7.54521e-06	6.52185e-06	10787/1535/9564/64855/1398/5747/10458/387/5829/7409/9844/2185/3678	13
BP	GO:0051017	actin filament bundle assembly	16/369	154/18862	6.12698e-08	9.53511e-06	8.24186e-06	5217/7082/5358/7454/10458/55704/387/5829/87/7791/5962/57175/7168/3936/800/2185	16
BP	GO:0043254	regulation of protein-containing complex assembly	28/369	446/18862	6.53216e-08	9.75905e-06	8.43543e-06	10787/5217/7454/4641/5756/3059/4478/51429/23271/10458/8976/23580/9535/11151/5962/57175/147138/258010/51571/10552/3936/56681/1366/146206/5590/2185/5580/197358	28
BP	GO:0051258	protein polymerization	22/369	294/18862	8.70387e-08	1.25034e-05	1.08076e-05	10787/5217/7454/4641/5756/3059/51429/23271/10458/51652/8976/23580/9535/11151/5962/57175/51571/10552/146206/2185/79585/5580	22
BP	GO:0007229	integrin-mediated signaling pathway	13/369	106/18862	1.53602e-07	2.12482e-05	1.83663e-05	9564/967/5747/1495/83706/7791/55920/8754/7409/667/7070/2185/3678	13
BP	GO:0032273	positive regulation of protein polymerization	14/369	132/18862	3.19439e-07	4.26109e-05	3.68316e-05	10787/5217/7454/4641/51429/10458/8976/23580/9535/11151/57175/10552/146206/2185	14
BP	GO:0006909	phagocytosis	24/369	381/18862	5.4806e-07	7.05864e-05	6.10127e-05	10787/1535/83871/7454/4641/1398/5747/10458/8406/1794/8976/7456/11151/7409/9844/10552/5880/1130/7879/1445/5788/399/5580/4486	24
BP	GO:0034332	adherens junction organization	10/369	66/18862	5.79116e-07	7.08672e-05	6.12554e-05	7082/1500/5817/5819/1495/7414/5962/1445/1009/1001	10
BP	GO:0007044	cell-substrate junction assembly	12/369	100/18862	5.88188e-07	7.08672e-05	6.12554e-05	977/5747/5796/387/87/7414/55920/667/7205/7070/2185/3678	12
BP	GO:0002431	Fc receptor mediated stimulatory signaling pathway	14/369	145/18862	1.01072e-06	0.00011797	0.00010197	10787/7454/4641/1398/5747/10458/8976/7456/7409/9844/10552/1445/5788/5580	14
BP	GO:0150115	cell-substrate junction organization	12/369	106/18862	1.10934e-06	0.000122985	0.000106305	977/5747/5796/387/87/7414/55920/667/7205/7070/2185/3678	12
BP	GO:0034329	cell junction assembly	25/369	425/18862	1.11955e-06	0.000122985	0.000106305	7082/1500/977/4641/5872/5747/27020/351/5796/375790/1495/387/87/7414/11187/55920/6259/667/7205/7070/1366/2185/1009/92359/3678	25
BP	GO:0043087	regulation of GTPase activity	27/369	487/18862	1.29814e-06	0.00013853	0.000119741	23677/30851/6993/1398/5747/257106/51429/375790/1794/5962/55920/7409/23526/116988/9744/81704/7813/55843/9826/85360/4952/397/393/7070/2185/3993/399	27
BP	GO:0051056	regulation of small GTPase mediated signal transduction	21/369	319/18862	1.4054e-06	0.00014581	0.000126034	6993/1398/257106/387/7077/5962/7409/23526/51571/55843/9826/286530/5880/25959/85360/4952/397/393/399/3633/57381	21
BP	GO:0030865	cortical cytoskeleton organization	9/369	58/18862	1.74063e-06	0.000175709	0.000151878	10787/5872/387/5880/3936/3993/399/752/30846	9
BP	GO:0030010	establishment of cell polarity	13/369	137/18862	2.99077e-06	0.000293389	0.000253596	6993/4478/1398/5747/57698/1794/387/81704/51571/9826/5590/2185/3993	13
BP	GO:0007160	cell-matrix adhesion	17/369	230/18862	3.0635e-06	0.000293389	0.000253596	967/5747/5796/8910/83706/387/5829/87/7414/30008/7791/55920/8754/7205/7070/5590/2185	17
BP	GO:0007265	Ras protein signal transduction	21/369	338/18862	3.51032e-06	0.000308327	0.000266508	10787/30851/7454/6993/1398/57698/23580/387/7077/5962/7409/9844/9826/286530/5880/25959/397/393/399/57381/152015	21
BP	GO:0002433	immune response-regulating cell surface receptor signaling pathway involved in phagocytosis	13/369	139/18862	3.51672e-06	0.000308327	0.000266508	10787/7454/4641/1398/5747/10458/8976/7456/7409/9844/10552/5788/5580	13
BP	GO:0038096	Fc-gamma receptor signaling pathway involved in phagocytosis	13/369	139/18862	3.51672e-06	0.000308327	0.000266508	10787/7454/4641/1398/5747/10458/8976/7456/7409/9844/10552/5788/5580	13
BP	GO:2000401	regulation of lymphocyte migration	9/369	63/18862	3.54968e-06	0.000308327	0.000266508	4478/1398/351/8976/387/81704/6693/1893/2185	9
BP	GO:0045216	cell-cell junction organization	16/369	209/18862	3.80828e-06	0.000316163	0.000273282	7082/1500/4641/5872/5817/5819/1495/387/7414/11187/5962/1366/1445/1009/92359/1001	16
BP	GO:0038094	Fc-gamma receptor signaling pathway	13/369	140/18862	3.80919e-06	0.000316163	0.000273282	10787/7454/4641/1398/5747/10458/8976/7456/7409/9844/10552/5788/5580	13
BP	GO:0018108	peptidyl-tyrosine phosphorylation	22/369	369/18862	4.00915e-06	0.000321622	0.000278	5756/3059/5747/4921/8692/351/695/6259/2065/5156/1464/7297/90/23624/7070/5590/1445/2185/5788/5580/4486/3678	22
BP	GO:0120032	regulation of plasma membrane bounded cell projection assembly	15/369	186/18862	4.04718e-06	0.000321622	0.000278	10787/5217/7454/5756/55909/375790/8976/55704/23580/5962/55920/5880/146206/688/5580	15
BP	GO:0018212	peptidyl-tyrosine modification	22/369	372/18862	4.56561e-06	0.000351831	0.000304112	5756/3059/5747/4921/8692/351/695/6259/2065/5156/1464/7297/90/23624/7070/5590/1445/2185/5788/5580/4486/3678	22
BP	GO:0060491	regulation of cell projection assembly	15/369	188/18862	4.61573e-06	0.000351831	0.000304112	10787/5217/7454/5756/55909/375790/8976/55704/23580/5962/55920/5880/146206/688/5580	15
BP	GO:0001667	ameboidal-type cell migration	25/369	473/18862	7.44031e-06	0.000555791	0.000480409	5217/9564/10755/5872/5747/4921/6663/8692/57142/387/9839/5829/57111/55920/8754/57175/25959/85360/397/90/393/6273/2185/6678/57381	25
BP	GO:2000249	regulation of actin cytoskeleton reorganization	7/369	38/18862	7.75302e-06	0.000567794	0.000490784	7082/3059/10458/9535/5156/397/2185	7
BP	GO:0034446	substrate adhesion-dependent cell spreading	11/369	108/18862	8.76577e-06	0.000629619	0.000544223	3913/5861/9341/1398/5747/83706/387/5829/55920/55742/29780	11
BP	GO:0097581	lamellipodium organization	10/369	89/18862	9.36917e-06	0.000660261	0.00057071	10787/7454/5756/55909/55704/7414/57175/5880/146206/29780	10
BP	GO:0002429	immune response-activating cell surface receptor signaling pathway	25/369	481/18862	9.91998e-06	0.000673657	0.000582288	10787/80381/9564/7454/4641/1398/5747/10458/59338/5693/5819/8976/7456/695/3635/7409/9844/10552/1997/7805/7070/1445/5788/89857/5580	25
BP	GO:0002757	immune response-activating signal transduction	25/369	481/18862	9.91998e-06	0.000673657	0.000582288	10787/80381/9564/7454/4641/1398/5747/10458/59338/5693/5819/8976/7456/695/3635/7409/9844/10552/1997/7805/7070/1445/5788/89857/5580	25
BP	GO:0031529	ruffle organization	8/369	55/18862	1.08524e-05	0.000716569	0.000619381	5217/59338/5962/55920/57175/7168/1464/146206	8
BP	GO:0030032	lamellipodium assembly	9/369	72/18862	1.09356e-05	0.000716569	0.000619381	10787/7454/5756/55909/55704/7414/5880/146206/29780	9
BP	GO:0016050	vesicle organization	20/369	339/18862	1.28522e-05	0.000818804	0.000707749	83871/5861/9341/5872/302/63971/55353/51652/8406/5819/8976/9839/11151/22872/22870/950/56681/1130/7879/9871	20
BP	GO:0007266	Rho protein signal transduction	12/369	134/18862	1.3011e-05	0.000818804	0.000707749	30851/7454/57698/23580/387/9826/286530/25959/397/393/57381/152015	12
BP	GO:0002685	regulation of leukocyte migration	15/369	205/18862	1.31535e-05	0.000818804	0.000707749	4478/1398/5747/351/8976/387/63940/81704/5880/6693/1893/4267/7070/2185/399	15
BP	GO:0051125	regulation of actin nucleation	6/369	30/18862	2.14812e-05	0.00130928	0.0011317	10787/7454/8976/9535/11151/57175	6
BP	GO:0043547	positive regulation of GTPase activity	22/369	411/18862	2.17337e-05	0.00130928	0.0011317	30851/1398/257106/51429/375790/1794/55920/7409/23526/116988/9744/81704/7813/55843/9826/85360/4952/397/393/7070/2185/3993	22
BP	GO:0031032	actomyosin structure organization	14/369	191/18862	2.49806e-05	0.00148099	0.00128013	5217/7082/1266/7454/9578/55704/387/5829/7791/8476/7168/5156/2185/3880	14
BP	GO:2001238	positive regulation of extrinsic apoptotic signaling pathway	7/369	48/18862	3.82389e-05	0.0022316	0.00192892	51330/4055/8692/8406/1495/8682/5788	7
BP	GO:0030048	actin filament-based movement	12/369	150/18862	4.02656e-05	0.00231372	0.00199991	7454/4641/57698/8976/7456/4637/7168/7169/476/55742/7171/7431	12
BP	GO:0048041	focal adhesion assembly	9/369	85/18862	4.23244e-05	0.00233895	0.00202172	5747/5796/387/87/7414/55920/7205/7070/2185	9
BP	GO:0072678	T cell migration	8/369	66/18862	4.2463e-05	0.00233895	0.00202172	4478/1398/351/387/81704/6693/1893/4267	8
BP	GO:0031334	positive regulation of protein-containing complex assembly	16/369	254/18862	4.33054e-05	0.00233895	0.00202172	10787/5217/7454/4641/4478/51429/10458/8976/23580/9535/11151/57175/10552/3936/146206/2185	16
BP	GO:0002576	platelet degranulation	11/369	128/18862	4.36721e-05	0.00233895	0.00202172	6813/967/308/351/3959/83706/87/7414/51571/1893/6678	11
BP	GO:0034315	regulation of Arp2/3 complex-mediated actin nucleation	5/369	21/18862	4.38358e-05	0.00233895	0.00202172	10787/7454/8976/9535/57175	5
BP	GO:0050768	negative regulation of neurogenesis	11/369	133/18862	6.20844e-05	0.0031372	0.0027117	23111/6993/6663/57142/1495/387/6259/393/23500/7070/26022	11
BP	GO:0043455	regulation of secondary metabolic process	4/369	12/18862	6.2996e-05	0.0031372	0.0027117	10755/9839/126321/1001	4
BP	GO:0048021	regulation of melanin biosynthetic process	4/369	12/18862	6.2996e-05	0.0031372	0.0027117	10755/9839/126321/1001	4
BP	GO:0051639	actin filament network formation	4/369	12/18862	6.2996e-05	0.0031372	0.0027117	5358/87/3936/146206	4
BP	GO:1900376	regulation of secondary metabolite biosynthetic process	4/369	12/18862	6.2996e-05	0.0031372	0.0027117	10755/9839/126321/1001	4
BP	GO:0071675	regulation of mononuclear cell migration	10/369	111/18862	6.49346e-05	0.00315164	0.00272418	4478/1398/5747/351/8976/387/81704/6693/1893/2185	10
BP	GO:0045010	actin nucleation	7/369	52/18862	6.49736e-05	0.00315164	0.00272418	10787/7454/8976/9535/11151/57175/10552	7
BP	GO:0051494	negative regulation of cytoskeleton organization	12/369	158/18862	6.68822e-05	0.00320263	0.00276825	5217/7082/7454/5756/23271/9535/11151/5962/57175/51571/146206/5580	12
BP	GO:0007040	lysosome organization	8/369	71/18862	7.22579e-05	0.00337354	0.00291599	83871/55353/8406/11151/7805/950/1130/7879	8
BP	GO:0080171	lytic vacuole organization	8/369	71/18862	7.22579e-05	0.00337354	0.00291599	83871/55353/8406/11151/7805/950/1130/7879	8
BP	GO:1902743	regulation of lamellipodium organization	7/369	53/18862	7.36171e-05	0.00339456	0.00293416	10787/7454/5756/55909/57175/5880/146206	7
BP	GO:0038093	Fc receptor signaling pathway	15/369	239/18862	7.79086e-05	0.00354864	0.00306734	10787/7454/4641/1398/5747/10458/5693/8976/7456/695/7409/9844/10552/5788/5580	15
BP	GO:1902904	negative regulation of supramolecular fiber organization	12/369	161/18862	8.02003e-05	0.00360902	0.00311952	5217/7082/7454/5756/23271/9535/11151/5962/57175/51571/146206/5580	12
BP	GO:0010256	endomembrane system organization	23/369	482/18862	8.36243e-05	0.00371829	0.00321398	5861/26509/4000/51429/55353/57698/23271/10458/51652/57142/55909/5819/8976/6609/22872/950/10133/1130/7879/23353/5788/5580/30846	23
BP	GO:0051961	negative regulation of nervous system development	11/369	138/18862	8.67913e-05	0.00380143	0.00328584	23111/6993/6663/57142/1495/387/6259/393/23500/7070/26022	11
BP	GO:0030866	cortical actin cytoskeleton organization	6/369	38/18862	8.75297e-05	0.00380143	0.00328584	10787/5872/3936/3993/752/30846	6
BP	GO:0031333	negative regulation of protein-containing complex assembly	11/369	139/18862	9.26295e-05	0.00397668	0.00343732	5217/5756/5962/147138/258010/51571/1366/146206/5590/5580/197358	11
BP	GO:0016601	Rac protein signal transduction	6/369	39/18862	0.000101755	0.00422283	0.00365008	10787/6993/1398/9844/5880/399	6
BP	GO:0034314	Arp2/3 complex-mediated actin nucleation	6/369	39/18862	0.000101755	0.00422283	0.00365008	10787/7454/8976/9535/57175/10552	6
BP	GO:0043001	Golgi to plasma membrane protein transport	6/369	39/18862	0.000101755	0.00422283	0.00365008	83871/9341/63971/2181/10133/1445	6
BP	GO:0032878	regulation of establishment or maintenance of cell polarity	5/369	25/18862	0.000107318	0.00440474	0.00380732	57698/81704/51571/2185/3993	5
BP	GO:0072676	lymphocyte migration	10/369	118/18862	0.00010882	0.00441787	0.00381867	4478/1398/351/8976/387/81704/6693/1893/4267/2185	10
BP	GO:0007159	leukocyte cell-cell adhesion	19/369	366/18862	0.000117732	0.00472826	0.00408697	80381/4478/83706/387/11151/7409/81704/51571/3956/7805/5880/6693/7070/5590/1445/5788/399/3678/283234	19
BP	GO:0071560	cellular response to transforming growth factor beta stimulus	15/369	251/18862	0.000134436	0.00533488	0.00461131	10755/1398/5747/8692/5796/387/5829/7791/8754/90/1601/375387/27122/5590/283149	15
BP	GO:0010591	regulation of lamellipodium assembly	6/369	41/18862	0.000135693	0.00533488	0.00461131	10787/7454/5756/55909/5880/146206	6
BP	GO:0000302	response to reactive oxygen species	14/369	224/18862	0.000140217	0.00545533	0.00471542	1398/8692/824/59338/5796/5829/695/8754/116988/7168/5156/2185/4313/5580	14
BP	GO:0048193	Golgi vesicle transport	19/369	372/18862	0.000145303	0.00559492	0.00483608	83871/11014/5861/9341/5872/63971/81555/378/2181/11070/22872/7805/22870/56681/51226/10133/9871/1445/79585	19
BP	GO:0061951	establishment of protein localization to plasma membrane	7/369	59/18862	0.000147361	0.00561626	0.00485452	83871/9341/63971/2181/10133/7879/1445	7
BP	GO:0007043	cell-cell junction assembly	11/369	147/18862	0.00015265	0.00574685	0.00496741	7082/1500/4641/5872/1495/387/7414/11187/1366/1009/92359	11
BP	GO:0022407	regulation of cell-cell adhesion	21/369	437/18862	0.000153865	0.00574685	0.00496741	7082/80381/5747/83706/387/11151/5962/7409/81704/51571/3956/7805/6693/7070/5590/1445/4072/5788/399/5580/283234	21
BP	GO:0006509	membrane protein ectodomain proteolysis	6/369	42/18862	0.000155726	0.00575877	0.00497771	152503/51429/7077/8754/25825/23621	6
BP	GO:0035459	vesicle cargo loading	5/369	27/18862	0.000157909	0.00578227	0.00499802	5861/63971/22872/56681/9871	5
BP	GO:0001845	phagolysosome assembly	4/369	15/18862	0.000165815	0.00595498	0.00514731	83871/8406/11151/7879	4
BP	GO:0090110	COPII-coated vesicle cargo loading	4/369	15/18862	0.000165815	0.00595498	0.00514731	5861/22872/56681/9871	4
BP	GO:0010721	negative regulation of cell development	12/369	174/18862	0.000167675	0.00596443	0.00515547	23111/6993/6663/57142/1495/387/55920/6259/393/23500/7070/26022	12
BP	GO:0071559	response to transforming growth factor beta	15/369	257/18862	0.000174177	0.00604483	0.00522497	10755/1398/5747/8692/5796/387/5829/7791/8754/90/1601/375387/27122/5590/283149	15
BP	GO:0042110	T cell activation	22/369	474/18862	0.000176455	0.00604483	0.00522497	977/80381/7454/4478/1794/11151/7409/81704/51571/3956/7805/5880/6693/3936/7070/5590/26022/1445/5788/399/197358/283234	22
BP	GO:0052126	movement in host environment	12/369	175/18862	0.000176913	0.00604483	0.00522497	1500/6993/8692/5817/51652/5819/6609/3956/950/7879/156/3678	12
BP	GO:0098927	vesicle-mediated transport between endosomal compartments	6/369	43/18862	0.000178027	0.00604483	0.00522497	4478/51652/11151/5962/1601/7879	6
BP	GO:2000404	regulation of T cell migration	6/369	43/18862	0.000178027	0.00604483	0.00522497	1398/351/387/81704/6693/1893	6
BP	GO:0007179	transforming growth factor beta receptor signaling pathway	13/369	202/18862	0.000180805	0.00608386	0.0052587	10755/5747/5796/387/5829/7791/8754/90/1601/375387/27122/5590/283149	13
BP	GO:0006979	response to oxidative stress	21/369	444/18862	0.000191197	0.00637608	0.00551129	1535/1398/8692/824/59338/5693/351/5796/5829/695/7444/8754/25793/116988/7168/493869/5156/253827/2185/4313/5580	21
BP	GO:0030038	contractile actin filament bundle assembly	9/369	104/18862	0.000204045	0.00668517	0.00577846	5217/7082/7454/55704/387/5829/7791/7168/2185	9
BP	GO:0043149	stress fiber assembly	9/369	104/18862	0.000204045	0.00668517	0.00577846	5217/7082/7454/55704/387/5829/7791/7168/2185	9
BP	GO:0043312	neutrophil degranulation	22/369	485/18862	0.000243152	0.00789715	0.00682606	6813/1535/967/6993/302/10857/1794/387/9535/7077/7414/1727/23526/258010/963/8514/10970/10493/7879/5788/79930/5580	22
BP	GO:0033673	negative regulation of kinase activity	15/369	267/18862	0.000263169	0.00845396	0.00730735	8692/9535/6609/25793/84335/23624/7070/55861/28951/1445/55742/5788/399/5580/7023	15
BP	GO:0002283	neutrophil activation involved in immune response	22/369	488/18862	0.000264823	0.00845396	0.00730735	6813/1535/967/6993/302/10857/1794/387/9535/7077/7414/1727/23526/258010/963/8514/10970/10493/7879/5788/79930/5580	22
BP	GO:0045785	positive regulation of cell adhesion	20/369	425/18862	0.000288876	0.0091348	0.00789584	7082/80381/1398/387/11151/30008/8754/7409/7168/81704/51571/3956/7070/5590/1445/2185/5788/399/3678/283234	20
BP	GO:0002687	positive regulation of leukocyte migration	10/369	133/18862	0.000291042	0.0091348	0.00789584	5747/351/387/63940/81704/5880/6693/4267/7070/2185	10
BP	GO:0043297	apical junction assembly	8/369	87/18862	0.000302689	0.00942121	0.00814341	7082/4641/5872/1495/387/7414/1366/92359	8
BP	GO:0051656	establishment of organelle localization	20/369	431/18862	0.000345998	0.0106802	0.00923163	6813/5861/4641/6993/63971/6284/5819/8976/695/22872/5880/22870/56681/146439/91272/9871/5590/3993/10053/1001	20
BP	GO:2000641	regulation of early endosome to late endosome transport	4/369	18/18862	0.000354841	0.0108531	0.00938111	4478/51652/5962/1601	4
BP	GO:0002446	neutrophil mediated immunity	22/369	499/18862	0.000359525	0.0108531	0.00938111	6813/1535/967/6993/302/10857/1794/387/9535/7077/7414/1727/23526/258010/963/8514/10970/10493/7879/5788/79930/5580	22
BP	GO:0072659	protein localization to plasma membrane	15/369	275/18862	0.000360318	0.0108531	0.00938111	83871/9341/5872/63971/55704/2181/11187/5962/1601/10133/7879/5590/1445/92359/30846	15
BP	GO:0042119	neutrophil activation	22/369	500/18862	0.000369452	0.0110392	0.00954196	6813/1535/967/6993/302/10857/1794/387/9535/7077/7414/1727/23526/258010/963/8514/10970/10493/7879/5788/79930/5580	22
BP	GO:0001909	leukocyte mediated cytotoxicity	9/369	113/18862	0.00038025	0.0112717	0.00974291	6813/1398/5817/5819/11151/7409/51571/1130/5788	9
BP	GO:0007009	plasma membrane organization	9/369	115/18862	0.000432882	0.0127308	0.0110041	26509/51429/10458/55909/8976/6609/5788/5580/30846	9
BP	GO:0007213	G protein-coupled acetylcholine receptor signaling pathway	4/369	19/18862	0.000442567	0.012914	0.0111624	2767/2771/375790/156	4
BP	GO:0043473	pigmentation	8/369	93/18862	0.000476709	0.0138024	0.0119304	2767/967/5861/63971/6663/9839/1130/1001	8
BP	GO:0042063	gliogenesis	15/369	283/18862	0.000486813	0.0139865	0.0120895	3913/6663/57142/351/1267/2065/5354/1464/375387/23500/25825/26022/1445/2185/7431	15
BP	GO:0033059	cellular pigmentation	6/369	52/18862	0.000512863	0.0146225	0.0126392	967/5861/63971/9839/1130/1001	6
BP	GO:0097320	plasma membrane tubulation	4/369	20/18862	0.000544723	0.0154132	0.0133227	51429/55909/8976/30846	4
BP	GO:0010762	regulation of fibroblast migration	5/369	35/18862	0.00055855	0.0156655	0.0135408	5747/4921/8692/55920/393	5
BP	GO:0000910	cytokinesis	11/369	171/18862	0.000562028	0.0156655	0.0135408	151011/10755/63971/51429/51652/55909/387/8555/55752/23157/152015	11
BP	GO:0032386	regulation of intracellular transport	17/369	350/18862	0.000570514	0.0157842	0.0136434	4641/3059/4478/302/8692/81555/51652/5962/258010/6934/5880/3936/56681/9221/1601/5580/30846	17
BP	GO:0038127	ERBB signaling pathway	10/369	145/18862	0.000578563	0.0158892	0.0137342	9564/5747/57142/378/55704/2065/5782/23624/7879/2185	10
BP	GO:0061025	membrane fusion	11/369	172/18862	0.00059015	0.0160891	0.0139069	83871/26509/9341/5872/302/8692/51652/5819/11151/7879/152015	11
BP	GO:0051271	negative regulation of cellular component movement	17/369	352/18862	0.000608158	0.0164599	0.0142275	5217/7454/1398/8692/5796/1495/8976/387/58516/87/7414/57175/7168/397/393/7070/25932	17
BP	GO:0042438	melanin biosynthetic process	4/369	21/18862	0.000662579	0.0178038	0.0153891	10755/9839/126321/1001	4
BP	GO:0061640	cytoskeleton-dependent cytokinesis	8/369	98/18862	0.000677045	0.0180626	0.0156127	151011/51429/51652/55909/387/55752/23157/152015	8
BP	GO:0010631	epithelial cell migration	17/369	357/18862	0.000711729	0.0187974	0.0162479	5217/9564/10755/5872/5747/57142/387/9839/5829/57111/8754/57175/25959/6273/2185/6678/57381	17
BP	GO:0007033	vacuole organization	11/369	176/18862	0.000714653	0.0187974	0.0162479	83871/5861/302/55353/8406/11151/7805/950/56270/1130/7879	11
BP	GO:2000403	positive regulation of lymphocyte migration	5/369	37/18862	0.000726377	0.0189722	0.016399	351/387/81704/6693/2185	5
BP	GO:1903039	positive regulation of leukocyte cell-cell adhesion	13/369	234/18862	0.000739389	0.0191779	0.0165768	80381/387/11151/7409/81704/51571/3956/7070/5590/1445/5788/399/283234	13
BP	GO:0051348	negative regulation of transferase activity	15/369	296/18862	0.000773115	0.0196703	0.0170024	8692/9535/6609/25793/84335/23624/7070/55861/28951/1445/55742/5788/399/5580/7023	15
BP	GO:0090132	epithelium migration	17/369	360/18862	0.000780851	0.0196703	0.0170024	5217/9564/10755/5872/5747/57142/387/9839/5829/57111/8754/57175/25959/6273/2185/6678/57381	17
BP	GO:0007409	axonogenesis	20/369	460/18862	0.000783447	0.0196703	0.0170024	23111/3913/55740/64855/5747/57698/10458/57142/27020/351/387/1267/7414/6259/5880/393/7070/91624/1009/399	20
BP	GO:0030198	extracellular matrix organization	18/369	393/18862	0.000786294	0.0196703	0.0170024	3913/23187/4921/10491/824/351/375790/7077/30008/5156/3936/146206/6678/4313/60681/1292/3678/1291	18
BP	GO:0006582	melanin metabolic process	4/369	22/18862	0.000797414	0.0196703	0.0170024	10755/9839/126321/1001	4
BP	GO:2000114	regulation of establishment of cell polarity	4/369	22/18862	0.000797414	0.0196703	0.0170024	57698/81704/51571/2185	4
BP	GO:0045792	negative regulation of cell size	3/369	10/18862	0.000804601	0.0196703	0.0170024	387/5962/84335	3
BP	GO:2000601	positive regulation of Arp2/3 complex-mediated actin nucleation	3/369	10/18862	0.000804601	0.0196703	0.0170024	10787/7454/8976	3
BP	GO:0043062	extracellular structure organization	18/369	394/18862	0.000809523	0.0196703	0.0170024	3913/23187/4921/10491/824/351/375790/7077/30008/5156/3936/146206/6678/4313/60681/1292/3678/1291	18
BP	GO:1990778	protein localization to cell periphery	16/369	329/18862	0.000811038	0.0196703	0.0170024	83871/9341/5872/63971/55704/2181/11187/5962/1601/51248/10133/7879/5590/1445/92359/30846	16
BP	GO:0010975	regulation of neuron projection development	19/369	428/18862	0.000823932	0.0198541	0.0171613	23111/6993/5756/1398/57698/23271/57142/27020/55704/387/25793/6259/3956/950/393/7070/8175/2185/7431	19
BP	GO:0042692	muscle cell differentiation	17/369	362/18862	0.000830057	0.0198735	0.017178	26509/64855/9444/824/55909/1495/30008/6909/7168/9643/5156/963/6443/90/3880/688/30846	17
BP	GO:2001235	positive regulation of apoptotic signaling pathway	9/369	126/18862	0.00084052	0.0199958	0.0172838	51330/4055/138151/8692/8406/1495/8682/5788/5580	9
BP	GO:0045229	external encapsulating structure organization	18/369	396/18862	0.00085775	0.0202766	0.0175265	3913/23187/4921/10491/824/351/375790/7077/30008/5156/3936/146206/6678/4313/60681/1292/3678/1291	18
BP	GO:0044409	entry into host	10/369	153/18862	0.00087775	0.0204612	0.0176861	1500/6993/8692/5817/5819/6609/3956/950/156/3678	10
BP	GO:0051650	establishment of vesicle localization	12/369	209/18862	0.00087977	0.0204612	0.0176861	5861/4641/63971/8976/22872/22870/56681/146439/9871/5590/10053/1001	12
BP	GO:0032231	regulation of actin filament bundle assembly	8/369	102/18862	0.000881996	0.0204612	0.0176861	5217/7082/7454/55704/387/5829/5962/7168	8
BP	GO:0090130	tissue migration	17/369	365/18862	0.000908824	0.0207612	0.0179454	5217/9564/10755/5872/5747/57142/387/9839/5829/57111/8754/57175/25959/6273/2185/6678/57381	17
BP	GO:0010001	glial cell differentiation	12/369	210/18862	0.000917058	0.0207612	0.0179454	3913/6663/351/1267/2065/5354/375387/23500/25825/26022/1445/7431	12
BP	GO:2001236	regulation of extrinsic apoptotic signaling pathway	10/369	154/18862	0.000922758	0.0207612	0.0179454	51330/4055/8692/8406/1495/147138/6934/90/8682/5788	10
BP	GO:0050732	negative regulation of peptidyl-tyrosine phosphorylation	6/369	58/18862	0.00092426	0.0207612	0.0179454	8692/23624/7070/5590/5788/5580	6
BP	GO:0030049	muscle filament sliding	5/369	39/18862	0.000929263	0.0207612	0.0179454	4637/7168/7169/7171/7431	5
BP	GO:0033275	actin-myosin filament sliding	5/369	39/18862	0.000929263	0.0207612	0.0179454	4637/7168/7169/7171/7431	5
BP	GO:0044550	secondary metabolite biosynthetic process	4/369	23/18862	0.000950513	0.0207612	0.0179454	10755/9839/126321/1001	4
BP	GO:0051043	regulation of membrane protein ectodomain proteolysis	4/369	23/18862	0.000950513	0.0207612	0.0179454	152503/51429/7077/8754	4
BP	GO:0060143	positive regulation of syncytium formation by plasma membrane fusion	4/369	23/18862	0.000950513	0.0207612	0.0179454	824/8754/963/30846	4
BP	GO:1903055	positive regulation of extracellular matrix organization	4/369	23/18862	0.000950513	0.0207612	0.0179454	23187/4921/30008/146206	4
BP	GO:0050870	positive regulation of T cell activation	12/369	212/18862	0.000995592	0.0216194	0.0186872	80381/11151/7409/81704/51571/3956/7070/5590/1445/5788/399/283234	12
BP	GO:0006893	Golgi to plasma membrane transport	6/369	59/18862	0.00101221	0.0218532	0.0188893	83871/9341/63971/2181/10133/1445	6
BP	GO:0045022	early endosome to late endosome transport	5/369	40/18862	0.00104519	0.0223214	0.0192939	4478/51652/5962/1601/7879	5
BP	GO:0006469	negative regulation of protein kinase activity	13/369	243/18862	0.00104585	0.0223214	0.0192939	8692/9535/6609/25793/84335/23624/7070/55861/28951/55742/5788/5580/7023	13
BP	GO:0006892	post-Golgi vesicle-mediated transport	8/369	105/18862	0.00106617	0.0226259	0.0195572	83871/9341/63971/2181/7805/10133/1445/79585	8
BP	GO:0045576	mast cell activation	6/369	60/18862	0.00110645	0.023348	0.0201813	6813/6284/5819/695/5880/399	6
BP	GO:0022409	positive regulation of cell-cell adhesion	14/369	276/18862	0.00113595	0.0238358	0.0206029	7082/80381/387/11151/7409/81704/51571/3956/7070/5590/1445/5788/399/283234	14
BP	GO:0034614	cellular response to reactive oxygen species	10/369	159/18862	0.00117713	0.0245619	0.0212306	1398/59338/5796/5829/695/116988/7168/5156/4313/5580	10
BP	GO:0033619	membrane protein proteolysis	6/369	61/18862	0.00120727	0.0250509	0.0216532	152503/51429/7077/8754/25825/23621	6
BP	GO:0097191	extrinsic apoptotic signaling pathway	12/369	217/18862	0.00121672	0.0251074	0.0217021	51330/4055/8692/8406/599/1495/147138/2065/6934/90/8682/5788	12
BP	GO:0010810	regulation of cell-substrate adhesion	12/369	218/18862	0.00126549	0.0259704	0.0224481	1398/5747/387/7414/30008/55920/3956/5880/7070/5590/2185/3678	12
BP	GO:0040013	negative regulation of locomotion	17/369	377/18862	0.00129087	0.0261426	0.0225969	5217/7454/1398/8692/5796/1495/8976/387/58516/7414/57175/6259/7168/397/393/7070/25932	17
BP	GO:0031346	positive regulation of cell projection organization	16/369	344/18862	0.00129287	0.0261426	0.0225969	10787/6993/5756/57698/27020/375790/8976/55704/23580/387/57175/5880/950/8175/146206/2185	16
BP	GO:0014002	astrocyte development	5/369	42/18862	0.00130878	0.0261426	0.0225969	3913/351/5354/25825/7431	5
BP	GO:0031122	cytoplasmic microtubule organization	6/369	62/18862	0.00131497	0.0261426	0.0225969	23271/55704/387/667/79745/283234	6
BP	GO:0032388	positive regulation of intracellular transport	12/369	219/18862	0.00131588	0.0261426	0.0225969	4641/3059/4478/302/8692/5962/6934/5880/56681/1601/5580/30846	12
BP	GO:0051701	biological process involved in interaction with host	12/369	219/18862	0.00131588	0.0261426	0.0225969	1500/6993/8692/5817/51652/5819/6609/3956/950/7879/156/3678	12
BP	GO:2000146	negative regulation of cell motility	16/369	345/18862	0.00133215	0.0262351	0.0226768	5217/7454/1398/8692/5796/1495/8976/387/58516/7414/57175/7168/397/393/7070/25932	16
BP	GO:0071674	mononuclear cell migration	11/369	190/18862	0.00133458	0.0262351	0.0226768	4478/1398/5747/351/8976/387/81704/6693/1893/4267/2185	11
BP	GO:0006900	vesicle budding from membrane	8/369	109/18862	0.00135822	0.0265599	0.0229576	5861/302/8976/22872/22870/56681/7879/9871	8
BP	GO:0034109	homotypic cell-cell adhesion	7/369	85/18862	0.00138247	0.0268933	0.0232457	83706/7414/5962/5156/3956/4267/5580	7
BP	GO:0019058	viral life cycle	16/369	348/18862	0.00145611	0.0280619	0.0242558	23225/5861/6993/8692/5817/1488/51652/5819/27350/6609/3956/950/7879/156/3678/11097	16
BP	GO:0097178	ruffle assembly	5/369	43/18862	0.00145756	0.0280619	0.0242558	5217/5962/55920/1464/146206	5
BP	GO:0060142	regulation of syncytium formation by plasma membrane fusion	4/369	26/18862	0.00153228	0.0293491	0.0253685	824/8754/963/30846	4
BP	GO:0030837	negative regulation of actin filament polymerization	6/369	64/18862	0.00155225	0.0294297	0.0254381	5217/5756/5962/51571/146206/5580	6
BP	GO:0042267	natural killer cell mediated cytotoxicity	6/369	64/18862	0.00155225	0.0294297	0.0254381	1398/5817/5819/11151/7409/1130	6
BP	GO:0051648	vesicle localization	12/369	224/18862	0.00159336	0.0299102	0.0258535	5861/4641/63971/8976/22872/22870/56681/146439/9871/5590/10053/1001	12
BP	GO:0003012	muscle system process	19/369	453/18862	0.00159361	0.0299102	0.0258535	1535/26509/4000/5829/9569/7414/4637/6909/7168/9826/2593/3281/7169/800/476/156/92241/7171/7431	19
BP	GO:0010761	fibroblast migration	5/369	44/18862	0.00161843	0.0302136	0.0261157	5747/4921/8692/55920/393	5
BP	GO:0016482	cytosolic transport	10/369	166/18862	0.00162676	0.0302136	0.0261157	9341/4478/51652/11151/5962/7813/7805/1601/7879/79585	10
BP	GO:0006936	muscle contraction	16/369	352/18862	0.00163638	0.0302136	0.0261157	26509/5829/7414/4637/6909/7168/9826/2593/3281/7169/800/476/156/92241/7171/7431	16
BP	GO:0030705	cytoskeleton-dependent intracellular transport	11/369	195/18862	0.00164213	0.0302136	0.0261157	5861/4641/63971/351/8976/55704/112752/667/146439/5590/283234	11
BP	GO:0046718	viral entry into host cell	9/369	140/18862	0.00176229	0.0321156	0.0277598	6993/8692/5817/5819/6609/3956/950/156/3678	9
BP	GO:0018126	protein hydroxylation	4/369	27/18862	0.0017713	0.0321156	0.0277598	10491/10536/60681/5351	4
BP	GO:1903649	regulation of cytoplasmic transport	4/369	27/18862	0.0017713	0.0321156	0.0277598	4478/51652/5962/1601	4
BP	GO:0035088	establishment or maintenance of apical/basal cell polarity	5/369	45/18862	0.00179197	0.0321779	0.0278136	4478/378/387/51248/25932	5
BP	GO:0061245	establishment or maintenance of bipolar cell polarity	5/369	45/18862	0.00179197	0.0321779	0.0278136	4478/378/387/51248/25932	5
BP	GO:0051492	regulation of stress fiber assembly	7/369	89/18862	0.00180598	0.0322743	0.027897	5217/7082/7454/55704/387/5829/7168	7
BP	GO:0050771	negative regulation of axonogenesis	6/369	66/18862	0.00182075	0.0323418	0.0279552	23111/57142/387/6259/393/7070	6
BP	GO:0001771	immunological synapse formation	3/369	13/18862	0.00183573	0.0323418	0.0279552	4478/1794/81704	3
BP	GO:1903651	positive regulation of cytoplasmic transport	3/369	13/18862	0.00183573	0.0323418	0.0279552	4478/5962/1601	3
BP	GO:0002228	natural killer cell mediated immunity	6/369	67/18862	0.00196752	0.0345009	0.0298215	1398/5817/5819/11151/7409/1130	6
BP	GO:0061462	protein localization to lysosome	5/369	46/18862	0.00197875	0.0345356	0.0298516	23677/57142/7805/950/7879	5
BP	GO:0095500	acetylcholine receptor signaling pathway	4/369	28/18862	0.00203499	0.0353521	0.0305573	2767/2771/375790/156	4
BP	GO:0050730	regulation of peptidyl-tyrosine phosphorylation	13/369	262/18862	0.00204908	0.0354319	0.0306263	3059/8692/351/2065/1464/90/23624/7070/5590/2185/5788/5580/3678	13
BP	GO:0050863	regulation of T cell activation	15/369	327/18862	0.00207243	0.0356706	0.0308326	80381/11151/7409/81704/51571/3956/7805/5880/6693/7070/5590/1445/5788/399/283234	15
BP	GO:0008361	regulation of cell size	10/369	173/18862	0.00220654	0.0378047	0.0326772	23111/4478/57698/57142/387/5962/7409/6259/84335/393	10
BP	GO:1903037	regulation of leukocyte cell-cell adhesion	15/369	330/18862	0.00226207	0.0385791	0.0333466	80381/387/11151/7409/81704/51571/3956/7805/6693/7070/5590/1445/5788/399/283234	15
BP	GO:0032488	Cdc42 protein signal transduction	3/369	14/18862	0.0023027	0.0387606	0.0335035	7454/57698/57381	3
BP	GO:1903727	positive regulation of phospholipid metabolic process	3/369	14/18862	0.0023027	0.0387606	0.0335035	824/2181/5580	3
BP	GO:0098876	vesicle-mediated transport to the plasma membrane	7/369	93/18862	0.00232388	0.0387606	0.0335035	83871/9341/63971/2181/10133/7879/1445	7
BP	GO:0001916	positive regulation of T cell mediated cytotoxicity	4/369	29/18862	0.0023246	0.0387606	0.0335035	5817/5819/51571/5788	4
BP	GO:1900027	regulation of ruffle assembly	4/369	29/18862	0.0023246	0.0387606	0.0335035	5217/5962/55920/146206	4
BP	GO:0034599	cellular response to oxidative stress	14/369	299/18862	0.00239457	0.0397499	0.0343586	1535/1398/59338/5796/5829/695/7444/25793/116988/7168/493869/5156/4313/5580	14
BP	GO:0070252	actin-mediated cell contraction	8/369	120/18862	0.00249753	0.0412756	0.0356774	57698/4637/7168/7169/476/55742/7171/7431	8
BP	GO:0051146	striated muscle cell differentiation	13/369	269/18862	0.00257718	0.0424042	0.0366529	26509/64855/824/55909/7168/9643/5156/963/6443/90/3880/688/30846	13
BP	GO:0002064	epithelial cell development	11/369	207/18862	0.00262108	0.0425237	0.0367562	3913/7082/5872/4478/57111/286451/7414/5962/25932/688/7431	11
BP	GO:0061099	negative regulation of protein tyrosine kinase activity	4/369	30/18862	0.00264136	0.0425237	0.0367562	8692/23624/7070/5788	4
BP	GO:1905144	response to acetylcholine	4/369	30/18862	0.00264136	0.0425237	0.0367562	2767/2771/375790/156	4
BP	GO:1905145	cellular response to acetylcholine	4/369	30/18862	0.00264136	0.0425237	0.0367562	2767/2771/375790/156	4
BP	GO:2000406	positive regulation of T cell migration	4/369	30/18862	0.00264136	0.0425237	0.0367562	351/387/81704/6693	4
BP	GO:0002703	regulation of leukocyte mediated immunity	11/369	209/18862	0.00282257	0.0447499	0.0386805	6813/7454/1398/5817/5819/695/7409/51571/5880/5590/5788	11
BP	GO:0051044	positive regulation of membrane protein ectodomain proteolysis	3/369	15/18862	0.00283693	0.0447499	0.0386805	152503/51429/8754	3
BP	GO:0051127	positive regulation of actin nucleation	3/369	15/18862	0.00283693	0.0447499	0.0386805	10787/7454/8976	3
BP	GO:1901741	positive regulation of myoblast fusion	3/369	15/18862	0.00283693	0.0447499	0.0386805	824/963/30846	3
BP	GO:0099518	vesicle cytoskeletal trafficking	6/369	72/18862	0.00283955	0.0447499	0.0386805	5861/4641/63971/8976/146439/5590	6
BP	GO:0042326	negative regulation of phosphorylation	17/369	407/18862	0.00287793	0.0451641	0.0390385	10217/8692/9535/6609/25793/84335/23624/7070/55861/28951/5590/1445/55742/5788/399/5580/7023	17
BP	GO:0007173	epidermal growth factor receptor signaling pathway	8/369	123/18862	0.00291105	0.0454927	0.0393225	9564/5747/378/55704/5782/23624/7879/2185	8
BP	GO:0031345	negative regulation of cell projection organization	10/369	180/18862	0.00294212	0.0455615	0.039382	23111/5217/57142/387/6259/3956/393/7070/5580/7431	10
BP	GO:0045807	positive regulation of endocytosis	7/369	97/18862	0.00294937	0.0455615	0.039382	977/967/302/8976/6609/6455/1601	7
BP	GO:0060326	cell chemotaxis	14/369	306/18862	0.00295205	0.0455615	0.039382	9564/5872/1398/5747/11151/63940/57175/7409/5156/5880/1130/2185/55742/5580	14
BP	GO:0110020	regulation of actomyosin structure organization	7/369	98/18862	0.00312417	0.0480196	0.0415067	5217/7082/7454/55704/387/5829/7168	7
BP	GO:0001952	regulation of cell-matrix adhesion	8/369	125/18862	0.00321509	0.0492146	0.0425396	5747/387/7414/30008/55920/7070/5590/2185	8
CC	GO:0030055	cell-substrate junction	48/381	423/19520	4.13351e-23	1.94688e-20	1.4228e-20	10787/977/9564/55740/1266/7106/5756/4478/5747/4921/308/5817/824/26136/5819/1495/83706/387/5829/87/6122/7414/7791/5962/79026/8754/57175/667/5782/5880/950/1464/7205/3936/1601/4267/7070/91624/9902/2185/55742/5788/7171/7145/25996/3678/29780/7431	48
CC	GO:0005925	focal adhesion	47/381	416/19520	1.46309e-22	3.44557e-20	2.51805e-20	10787/977/9564/55740/1266/7106/5756/4478/5747/4921/308/5817/824/26136/5819/1495/387/5829/87/6122/7414/7791/5962/79026/8754/57175/667/5782/5880/950/1464/7205/3936/1601/4267/7070/91624/9902/2185/55742/5788/7171/7145/25996/3678/29780/7431	47
CC	GO:0031252	cell leading edge	44/381	411/19520	3.06179e-20	4.80701e-18	3.513e-18	10787/55917/1500/9564/55740/4641/6993/5756/5872/9578/51429/57698/10458/59338/351/5796/8910/378/1495/8976/55704/387/7456/5829/87/11151/8476/5962/57175/23526/7168/81704/667/5880/1464/3936/7070/146206/5590/2185/55742/3678/29780/7431	44
CC	GO:0005911	cell-cell junction	44/381	485/19520	1.80036e-17	2.11993e-15	1.54926e-15	7082/1500/1266/7454/64855/5756/5872/9578/302/9069/5817/10458/351/5796/5819/1495/23580/387/5829/87/11151/7414/7791/8476/11187/5962/79026/7409/963/91624/51248/1366/55243/5590/476/1445/25932/4072/83604/1009/92359/5580/3678/1001	44
CC	GO:0030027	lamellipodium	26/381	196/19520	1.28978e-14	1.21497e-12	8.87912e-13	10787/55917/1500/9564/55740/6993/5872/9578/57698/351/1495/8976/55704/387/5829/11151/8476/5962/57175/81704/5880/1464/146206/2185/55742/29780	26
CC	GO:0005884	actin filament	18/381	113/19520	7.055e-12	5.53818e-10	4.04734e-10	10787/55970/5358/7454/4641/5756/3059/8976/7456/87/11151/57175/7168/5880/3936/7169/92241/7171	18
CC	GO:0005938	cell cortex	27/381	301/19520	4.93448e-11	3.3202e-09	2.42643e-09	1500/151011/10755/3059/23187/5747/51429/11034/1488/824/8976/387/5829/11151/55752/5962/2995/667/5880/800/5590/2185/23157/3993/399/3880/752	27
CC	GO:0042641	actomyosin	14/381	74/19520	1.44905e-10	8.5313e-09	6.23474e-09	9578/5747/5829/87/7791/8476/55752/57175/7168/7205/3936/5590/7171/4486	14
CC	GO:0005912	adherens junction	20/381	172/19520	1.75211e-10	9.16939e-09	6.70106e-09	7082/1500/1266/64855/302/5817/10458/5796/5819/1495/23580/7414/7791/11187/5962/91624/51248/83604/1009/1001	20
CC	GO:0032432	actin filament bundle	13/381	73/19520	1.45758e-09	6.86519e-08	5.01714e-08	5358/5747/5829/87/7791/55752/57175/7168/7205/3936/5590/7171/4486	13
CC	GO:0001725	stress fiber	12/381	64/19520	3.38913e-09	1.33023e-07	9.72145e-08	5747/5829/87/7791/55752/57175/7168/7205/3936/5590/7171/4486	12
CC	GO:0097517	contractile actin filament bundle	12/381	64/19520	3.38913e-09	1.33023e-07	9.72145e-08	5747/5829/87/7791/55752/57175/7168/7205/3936/5590/7171/4486	12
CC	GO:0045335	phagocytic vesicle	15/381	136/19520	7.00488e-08	2.53792e-06	1.85473e-06	1535/83871/7454/4641/9341/26056/23580/11151/7791/5880/4952/7879/3633/752/7431	15
CC	GO:0045121	membrane raft	23/381	323/19520	1.05909e-07	3.32555e-06	2.43034e-06	26509/4641/2771/302/1398/8692/3945/824/351/1495/695/3635/79026/23624/7070/23621/55243/5590/476/1445/2185/5788/30846	23
CC	GO:0098857	membrane microdomain	23/381	323/19520	1.05909e-07	3.32555e-06	2.43034e-06	26509/4641/2771/302/1398/8692/3945/824/351/1495/695/3635/79026/23624/7070/23621/55243/5590/476/1445/2185/5788/30846	23
CC	GO:0030139	endocytic vesicle	22/381	307/19520	1.80243e-07	5.3059e-06	3.87759e-06	1535/83871/10755/7454/4641/9341/5872/26056/8692/8976/23580/11151/7791/5880/950/4952/7879/6678/3633/752/30846/7431	22
CC	GO:0001726	ruffle	16/381	175/19520	3.52426e-07	9.76427e-06	7.13581e-06	10787/9564/4641/5756/51429/10458/59338/378/7456/87/23526/7168/1464/3936/146206/3678	16
CC	GO:0030864	cortical actin cytoskeleton	10/381	78/19520	2.75689e-06	7.21386e-05	5.27194e-05	3059/51429/11034/824/8976/11151/5962/800/3993/3880	10
CC	GO:0030863	cortical cytoskeleton	11/381	104/19520	5.96668e-06	0.000147911	0.000108094	3059/51429/11034/824/8976/11151/5962/2995/800/3993/3880	11
CC	GO:0031256	leading edge membrane	14/381	173/19520	7.97272e-06	0.000187758	0.000137215	10787/4641/5756/59338/5796/8910/378/23526/7168/81704/1464/3936/7070/3678	14
CC	GO:0002102	podosome	6/381	28/19520	1.3922e-05	0.00031225	0.000228195	7082/83706/7414/6455/5782/3936	6
CC	GO:0031143	pseudopodium	5/381	18/19520	1.9175e-05	0.000410519	0.000300011	4478/824/57111/87/1267	5
CC	GO:0098858	actin-based cell projection	15/381	216/19520	2.38755e-05	0.000488929	0.000357313	55740/4641/5756/4478/8692/57698/10458/351/1267/5962/50619/5156/6693/3936/25932	15
CC	GO:0019897	extrinsic component of plasma membrane	13/381	169/19520	2.87191e-05	0.000563613	0.000411893	55970/1500/2767/2771/5747/51429/1495/387/8514/146206/2185/1009/1001	13
CC	GO:0030016	myofibril	15/381	224/19520	3.64417e-05	0.000686562	0.000501745	5756/81493/87/7414/79026/7168/667/7169/91624/800/55742/3880/7171/4313/29780	15
CC	GO:0043292	contractile fiber	15/381	231/19520	5.1882e-05	0.000939862	0.000686858	5756/81493/87/7414/79026/7168/667/7169/91624/800/55742/3880/7171/4313/29780	15
CC	GO:0030135	coated vesicle	17/381	295/19520	7.47422e-05	0.00129921	0.000949476	23677/11014/9341/5872/51429/81555/351/55704/286451/22872/950/4952/56681/1601/51226/9871/10053	17
CC	GO:0043296	apical junction complex	11/381	137/19520	7.98759e-05	0.00129921	0.000949476	7082/1500/5872/9069/5819/1495/387/1366/5590/4072/92359	11
CC	GO:0060205	cytoplasmic vesicle lumen	18/381	326/19520	7.99941e-05	0.00129921	0.000949476	6993/302/351/3959/1794/83706/9535/87/7077/7414/1727/23526/51571/1893/10493/23621/6678/5580	18
CC	GO:0031983	vesicle lumen	18/381	328/19520	8.64568e-05	0.00135737	0.000991978	6993/302/351/3959/1794/83706/9535/87/7077/7414/1727/23526/51571/1893/10493/23621/6678/5580	18
CC	GO:0019898	extrinsic component of membrane	17/381	304/19520	0.000107795	0.00163779	0.00119691	55970/1500/2767/2771/5747/6663/51429/1495/387/56270/8514/7879/146206/2185/1009/1001/30846	17
CC	GO:0031253	cell projection membrane	18/381	337/19520	0.000121594	0.00178971	0.00130793	10787/4641/5756/4478/59338/8910/378/57111/79770/23526/7168/81704/1464/3936/7070/55243/6573/3678	18
CC	GO:0030670	phagocytic vesicle membrane	8/381	77/19520	0.000127301	0.00181693	0.00132783	1535/83871/9341/11151/5880/4952/7879/3633	8
CC	GO:0031234	extrinsic component of cytoplasmic side of plasma membrane	9/381	100/19520	0.000149006	0.00206417	0.00150851	55970/2767/2771/5747/51429/387/8514/146206/2185	9
CC	GO:0030175	filopodium	9/381	103/19520	0.000186783	0.00251357	0.00183693	55740/5756/4478/57698/10458/351/5962/50619/3936	9
CC	GO:0016328	lateral plasma membrane	7/381	62/19520	0.000199506	0.0026102	0.00190755	4641/5872/9069/2065/1366/476/4072	7
CC	GO:0034774	secretory granule lumen	17/381	322/19520	0.00021412	0.00272569	0.00199196	6993/302/351/3959/1794/83706/9535/87/7077/7414/1727/23526/51571/1893/10493/6678/5580	17
CC	GO:0042383	sarcolemma	10/381	134/19520	0.000304313	0.00377188	0.00275652	8910/81493/7414/5962/79026/6443/476/3880/1292/1291	10
CC	GO:0005902	microvillus	8/381	91/19520	0.000405926	0.00490234	0.00358267	4641/4478/8692/1267/5962/5156/6693/25932	8
CC	GO:0009898	cytoplasmic side of plasma membrane	11/381	167/19520	0.000452924	0.00533318	0.00389753	55970/2767/2771/5747/51429/387/5778/8514/146206/2185/5788	11
CC	GO:0032587	ruffle membrane	8/381	95/19520	0.000542734	0.00623482	0.00455646	4641/5756/59338/378/23526/7168/3936/3678	8
CC	GO:0098562	cytoplasmic side of membrane	11/381	191/19520	0.00137007	0.0149696	0.0109399	55970/2767/2771/5747/51429/387/5778/8514/146206/2185/5788	11
CC	GO:0005802	trans-Golgi network	13/381	251/19520	0.00137705	0.0149696	0.0109399	9341/5872/63971/51429/351/286451/4952/9159/25825/23621/10133/79585/10053	13
CC	GO:0030666	endocytic vesicle membrane	10/381	163/19520	0.00139843	0.0149696	0.0109399	1535/83871/9341/8976/11151/5880/950/4952/7879/3633	10
CC	GO:0030496	midbody	11/381	193/19520	0.0014891	0.0155859	0.0113903	23111/1500/2771/302/63971/387/5962/55920/10659/25932/23157	11
CC	GO:0005741	mitochondrial outer membrane	11/381	195/19520	0.00161647	0.0165512	0.0120958	23111/26056/6663/8165/10857/599/1267/2181/1727/10493/80342	11
CC	GO:0062023	collagen-containing extracellular matrix	18/381	423/19520	0.00175528	0.0172612	0.0126147	3913/977/302/308/8406/375790/3959/439921/7077/30008/667/3956/1464/1893/6678/4313/1292/1291	18
CC	GO:0045178	basal part of cell	13/381	258/19520	0.00175911	0.0172612	0.0126147	7082/4641/4478/23187/302/667/2065/51248/1366/476/4072/6573/4486	13
CC	GO:1990907	beta-catenin-TCF complex	3/381	13/19520	0.00182418	0.0175345	0.0128143	7088/6934/283149	3
CC	GO:0098685	Schaffer collateral - CA1 synapse	6/381	67/19520	0.0019467	0.018338	0.0134015	1500/10755/27020/6455/5590/1009	6
CC	GO:0005798	Golgi-associated vesicle	7/381	92/19520	0.00215932	0.0192461	0.0140652	11014/5872/351/55704/4952/51226/23621	7
CC	GO:0030017	sarcomere	11/381	203/19520	0.00221822	0.0192461	0.0140652	81493/87/7168/667/7169/91624/55742/3880/7171/4313/29780	11
CC	GO:0044291	cell-cell contact zone	6/381	69/19520	0.00226363	0.0192461	0.0140652	5819/1495/87/7414/79026/476	6
CC	GO:0005940	septin ring	3/381	14/19520	0.00228828	0.0192461	0.0140652	151011/55752/23157	3
CC	GO:0031105	septin complex	3/381	14/19520	0.00228828	0.0192461	0.0140652	151011/55752/23157	3
CC	GO:0032156	septin cytoskeleton	3/381	14/19520	0.00228828	0.0192461	0.0140652	151011/55752/23157	3
CC	GO:0005604	basement membrane	7/381	94/19520	0.00244093	0.0201698	0.0147402	3913/977/302/375790/30008/667/6678	7
CC	GO:0009925	basal plasma membrane	12/381	240/19520	0.00277725	0.0225061	0.0164477	7082/4641/4478/302/667/2065/51248/1366/476/4072/6573/4486	12
CC	GO:0030127	COPII vesicle coat	3/381	15/19520	0.00281924	0.0225061	0.0164477	22872/56681/9871	3
CC	GO:0098978	glutamatergic synapse	14/381	308/19520	0.00307524	0.0241406	0.0176422	1500/10755/1488/27020/378/387/87/11151/55752/6455/5590/2185/1009/6678	14
CC	GO:0016342	catenin complex	4/381	32/19520	0.00333511	0.0254909	0.0186289	1500/1495/1009/1001	4
CC	GO:0045177	apical part of cell	17/381	414/19520	0.00335549	0.0254909	0.0186289	7082/9341/4478/4921/8692/351/5962/2065/1464/90/7070/5590/476/25932/4072/6573/92359	17
CC	GO:0070971	endoplasmic reticulum exit site	4/381	33/19520	0.00373753	0.0279425	0.0204206	81555/22872/56681/9871	4
CC	GO:0031968	organelle outer membrane	11/381	220/19520	0.00410316	0.0301967	0.022068	23111/26056/6663/8165/10857/599/1267/2181/1727/10493/80342	11
CC	GO:0042581	specific granule	9/381	160/19520	0.00426345	0.0308936	0.0225773	6813/1535/10857/1794/7077/7414/963/8514/10970	9
CC	GO:0019867	outer membrane	11/381	222/19520	0.00439041	0.0313316	0.0228974	23111/26056/6663/8165/10857/599/1267/2181/1727/10493/80342	11
CC	GO:0042470	melanosome	7/381	106/19520	0.00476816	0.0330265	0.024136	967/5861/302/813/1267/7879/476	7
CC	GO:0048770	pigment granule	7/381	106/19520	0.00476816	0.0330265	0.024136	967/5861/302/813/1267/7879/476	7
CC	GO:0043034	costamere	3/381	18/19520	0.00484158	0.033049	0.0241525	7414/79026/3880	3
CC	GO:0016363	nuclear matrix	7/381	109/19520	0.00554922	0.0370721	0.0270926	4000/25900/5590/25932/6678/5580/7431	7
CC	GO:0016010	dystrophin-associated glycoprotein complex	3/381	19/19520	0.00566707	0.0370721	0.0270926	8910/6443/3880	3
CC	GO:0090665	glycoprotein complex	3/381	19/19520	0.00566707	0.0370721	0.0270926	8910/6443/3880	3
CC	GO:0005775	vacuolar lumen	9/381	173/19520	0.00704203	0.0453478	0.0331405	302/375790/6609/1727/23526/950/1464/10493/5580	9
CC	GO:0055038	recycling endosome membrane	6/381	87/19520	0.0071247	0.0453478	0.0331405	9341/5872/26056/9744/10133/30846	6
CC	GO:0005788	endoplasmic reticulum lumen	13/381	306/19520	0.00740371	0.0464762	0.0339652	3913/813/10491/351/493869/3956/10970/51280/23621/60681/1292/140606/1291	13
CC	GO:0042827	platelet dense granule	3/381	21/19520	0.00755756	0.0464762	0.0339652	967/3959/1893	3
CC	GO:0005765	lysosomal membrane	15/381	378/19520	0.00769669	0.0464762	0.0339652	9741/2767/967/302/55353/79026/7805/950/10970/1601/126321/7879/10053/1291/80342	15
CC	GO:0098852	lytic vacuole membrane	15/381	378/19520	0.00769669	0.0464762	0.0339652	9741/2767/967/302/55353/79026/7805/950/10970/1601/126321/7879/10053/1291/80342	15
CC	GO:0005923	bicellular tight junction	7/381	117/19520	0.00809946	0.0470301	0.03437	7082/5872/9069/1366/5590/4072/92359	7
CC	GO:0043197	dendritic spine	9/381	177/19520	0.00812797	0.0470301	0.03437	1500/1266/10755/5747/351/378/387/55752/2185	9
CC	GO:0001772	immunological synapse	4/381	41/19520	0.00818783	0.0470301	0.03437	27020/11151/963/399	4
CC	GO:0099738	cell cortex region	4/381	41/19520	0.00818783	0.0470301	0.03437	1500/23187/1488/5590	4
CC	GO:0044309	neuron spine	9/381	178/19520	0.00841835	0.0477716	0.0349119	1500/1266/10755/5747/351/378/387/55752/2185	9
CC	GO:0005865	striated muscle thin filament	3/381	22/19520	0.00862597	0.047798	0.0349312	7168/7169/7171	3
CC	GO:0031258	lamellipodium membrane	3/381	22/19520	0.00862597	0.047798	0.0349312	10787/81704/1464	3
MF	GO:0003779	actin binding	39/377	439/18337	1.40899e-14	7.90442e-12	7.01528e-12	5217/5358/55740/1266/10755/7454/4641/5756/3059/4478/5747/11034/57698/1495/8976/55704/7456/9535/87/11151/7414/5962/57175/7168/667/10552/3936/23500/7169/91624/800/55742/92241/79585/7171/7145/752/6876/29780	39
MF	GO:0045296	cadherin binding	27/377	332/18337	1.36007e-09	3.81499e-07	3.38585e-07	7082/1500/5861/1266/10755/64855/5756/302/51429/57698/10458/26136/57142/1495/7414/11187/5962/6455/79026/57175/90/5331/800/4072/1009/55742/1001	27
MF	GO:0017124	SH3 domain binding	16/377	128/18337	8.53959e-09	1.5969e-06	1.41727e-06	10040/1535/9564/55740/7454/3059/1398/9444/7456/3635/6455/8754/9844/5782/23624/92359	16
MF	GO:0051015	actin filament binding	20/377	208/18337	1.19424e-08	1.67493e-06	1.48652e-06	5358/4641/5756/3059/11034/57698/1495/87/11151/57175/7168/10552/3936/7169/91624/92241/79585/7171/752/6876	20
MF	GO:0051020	GTPase binding	17/377	222/18337	3.66751e-06	0.000411495	0.000365207	10787/23677/83871/7454/4641/23580/6455/55920/51571/7813/22870/3936/4952/397/10133/399/752	17
MF	GO:0031267	small GTPase binding	15/377	190/18337	9.47941e-06	0.000886325	0.000786624	10787/23677/83871/7454/4641/23580/55920/51571/7813/22870/4952/397/10133/399/752	15
MF	GO:0098641	cadherin binding involved in cell-cell adhesion	5/377	18/18337	2.45804e-05	0.00196995	0.00174835	1266/302/10458/11187/4072	5
MF	GO:0005178	integrin binding	12/377	142/18337	3.78312e-05	0.00231785	0.00205712	3913/977/7106/5747/83706/87/7077/8754/667/3936/7070/3678	12
MF	GO:0030695	GTPase regulator activity	24/377	467/18337	3.97526e-05	0.00231785	0.00205712	23677/7454/257106/1794/8976/55704/63940/55920/7409/23526/116988/9744/81704/9844/7813/55843/9826/85360/4952/397/393/7070/3993/399	24
MF	GO:0003924	GTPase activity	19/377	322/18337	4.13165e-05	0.00231785	0.00205712	2767/83871/5861/151011/5872/2771/378/387/57111/55752/116988/5880/56681/397/7879/23157/399/84705/57381	19
MF	GO:0098632	cell-cell adhesion mediator activity	7/377	49/18337	5.99637e-05	0.00305815	0.00271415	1266/302/10458/27020/11187/91624/4072	7
MF	GO:0019001	guanyl nucleotide binding	21/377	398/18337	8.31951e-05	0.00359019	0.00318634	2767/83871/5861/151011/5872/2771/378/387/57111/55752/116988/5880/56681/9221/7879/6573/23157/399/84705/57381/30846	21
MF	GO:0032561	guanyl ribonucleotide binding	21/377	398/18337	8.31951e-05	0.00359019	0.00318634	2767/83871/5861/151011/5872/2771/378/387/57111/55752/116988/5880/56681/9221/7879/6573/23157/399/84705/57381/30846	21
MF	GO:0005525	GTP binding	20/377	376/18337	0.000109789	0.00439939	0.00390451	2767/83871/5861/151011/5872/2771/378/387/57111/55752/116988/5880/56681/9221/7879/23157/399/84705/57381/30846	20
MF	GO:0032550	purine ribonucleoside binding	20/377	381/18337	0.00013114	0.00480617	0.00426554	2767/83871/5861/151011/5872/2771/378/387/57111/55752/116988/5880/56681/9221/7879/23157/399/84705/57381/30846	20
MF	GO:0001883	purine nucleoside binding	20/377	384/18337	0.000145642	0.00480617	0.00426554	2767/83871/5861/151011/5872/2771/378/387/57111/55752/116988/5880/56681/9221/7879/23157/399/84705/57381/30846	20
MF	GO:0032549	ribonucleoside binding	20/377	384/18337	0.000145642	0.00480617	0.00426554	2767/83871/5861/151011/5872/2771/378/387/57111/55752/116988/5880/56681/9221/7879/23157/399/84705/57381/30846	20
MF	GO:0001882	nucleoside binding	20/377	390/18337	0.00017895	0.00528913	0.00469417	2767/83871/5861/151011/5872/2771/378/387/57111/55752/116988/5880/56681/9221/7879/23157/399/84705/57381/30846	20
MF	GO:0098631	cell adhesion mediator activity	7/377	58/18337	0.000179133	0.00528913	0.00469417	1266/302/10458/27020/11187/91624/4072	7
MF	GO:0008307	structural constituent of muscle	6/377	42/18337	0.000203655	0.00571252	0.00506994	4637/7168/7169/91624/3880/7171	6
MF	GO:0004715	non-membrane spanning protein tyrosine kinase activity	6/377	46/18337	0.000339369	0.00906601	0.0080462	5747/695/7297/1445/2185/5580	6
MF	GO:0008022	protein C-terminus binding	12/377	185/18337	0.000461026	0.0113268	0.0100527	30851/4641/6993/10458/11151/6455/667/1893/1601/10133/1445/2185	12
MF	GO:0004713	protein tyrosine kinase activity	10/377	135/18337	0.000483712	0.0113268	0.0100527	5747/4921/695/2065/5156/7297/1445/2185/5580/4486	10
MF	GO:0005518	collagen binding	7/377	68/18337	0.000484569	0.0113268	0.0100527	4921/10491/8754/9902/6678/1292/1291	7
MF	GO:0017022	myosin binding	7/377	71/18337	0.000630697	0.0141528	0.0125608	10755/387/57111/11151/800/55243/3993	7
MF	GO:0017166	vinculin binding	3/377	11/18337	0.00125821	0.0271483	0.0240945	1495/5829/87	3
MF	GO:0034595	phosphatidylinositol phosphate 5-phosphatase activity	3/377	12/18337	0.00165215	0.0331021	0.0293785	3635/4952/3633	3
MF	GO:0045295	gamma-catenin binding	3/377	12/18337	0.00165215	0.0331021	0.0293785	5796/1495/6934	3
MF	GO:0005096	GTPase activator activity	14/377	276/18337	0.00180413	0.0342737	0.0304184	257106/1794/23526/116988/9744/7813/55843/9826/85360/4952/397/393/7070/3993	14
MF	GO:0008013	beta-catenin binding	7/377	85/18337	0.00183282	0.0342737	0.0304184	30851/5796/1495/5829/7414/6934/283149	7
MF	GO:0060090	molecular adaptor activity	16/377	342/18337	0.00201349	0.035959	0.0319141	151011/9341/1398/10458/80014/55909/55752/25793/57515/9221/1601/10133/23353/23157/10053/152015	16
MF	GO:0052745	inositol phosphate phosphatase activity	3/377	13/18337	0.00211524	0.035959	0.0319141	3635/4952/3633	3
MF	GO:0106019	phosphatidylinositol-4,5-bisphosphate phosphatase activity	3/377	13/18337	0.00211524	0.035959	0.0319141	3635/4952/3633	3
MF	GO:0070851	growth factor receptor binding	9/377	141/18337	0.00258268	0.0424973	0.0377169	27020/351/378/55704/5156/7205/1893/23624/3678	9
MF	GO:0071933	Arp2/3 complex binding	3/377	14/18337	0.00265135	0.0424973	0.0377169	51429/9535/57175	3
MF	GO:0043236	laminin binding	4/377	29/18337	0.00278099	0.0433371	0.0384622	375790/8754/3956/1893	4

## Sheet: KEGG enrichment analysis
ID	Description	GeneRatio	BgRatio	pvalue	p.adjust	qvalue	geneID	Count
hsa04670	Leukocyte transendothelial migration	19/186	114/8101	8.71514e-12	2.12649e-09	1.98155e-09	1500/1535/9564/4478/2771/5747/1495/387/5829/87/7414/7409/5880/4267/7070/1366/2185/399/4313	19
hsa05100	Bacterial invasion of epithelial cells	14/186	77/8101	1.64452e-09	2.00631e-07	1.86956e-07	9564/3059/1398/5747/1495/8976/387/5829/7414/55752/9844/10552/23157/3678	14
hsa04520	Adherens junction	12/186	71/8101	5.90813e-08	4.80528e-06	4.47774e-06	7082/1500/7454/10458/5819/1495/8976/387/87/7414/6934/5880	12
hsa05135	Yersinia infection	16/186	137/8101	8.16795e-08	4.98245e-06	4.64284e-06	9564/6195/7454/1398/5747/10458/8976/387/7456/5829/7409/9844/10552/5880/2185/3678	16
hsa04810	Regulation of actin cytoskeleton	20/186	218/8101	1.12752e-07	5.50228e-06	5.12723e-06	10787/5217/55970/9564/55740/4478/1398/5747/10458/8976/387/5829/87/7414/5962/7409/10552/5156/5880/3678	20
hsa04510	Focal adhesion	18/186	201/8101	7.22737e-07	2.93913e-05	2.73879e-05	3913/9564/1398/5747/824/387/5829/87/7414/7791/7409/5156/5880/55742/1292/3678/1291/29780	18
hsa04062	Chemokine signaling pathway	17/186	192/8101	1.7499e-06	6.09966e-05	5.68389e-05	55970/9564/7454/2771/1398/5747/1794/387/5829/7409/9844/5880/5331/5590/2185/156/5580	17
hsa05131	Shigellosis	19/186	247/8101	3.51414e-06	0.000107181	9.98755e-05	5217/9564/3059/1398/5747/824/8976/387/5829/87/7414/55752/9844/10552/84335/5331/23157/5580/3678	19
hsa04144	Endocytosis	18/186	252/8101	1.78846e-05	0.000484872	0.000451822	23111/26056/51652/378/8976/387/7456/6455/116988/9744/10552/5156/23624/1601/7879/5590/156/30846	18
hsa04530	Tight junction	14/186	169/8101	3.15823e-05	0.000770608	0.000718082	7082/7454/3059/5872/4478/387/87/5962/4637/10552/1366/5590/3993/92359	14
hsa05130	Pathogenic Escherichia coli infection	13/186	197/8101	0.000584529	0.0119369	0.0111233	10787/7082/5861/4641/3059/10458/8976/387/7456/10552/9826/9871/1366	13
hsa05132	Salmonella infection	15/186	249/8101	0.000587063	0.0119369	0.0111233	10787/5217/6993/302/51429/8976/387/79026/9844/10552/6934/7879/5788/399/57381	15
hsa04666	Fc gamma R-mediated phagocytosis	8/186	97/8101	0.00168062	0.031544	0.0293939	7454/1398/3635/7409/10552/5880/5788/5580	8
hsa05163	Human cytomegalovirus infection	13/186	225/8101	0.00197998	0.0345082	0.032156	55970/2767/9564/2771/1398/5747/387/5829/5156/9826/5880/5331/2185	13
hsa05205	Proteoglycans in cancer	12/186	205/8101	0.00263244	0.042821	0.0399022	967/3059/4478/5747/387/5829/5962/7409/2065/4313/3678/7023	12
hsa04015	Rap1 signaling pathway	12/186	210/8101	0.00320832	0.0489269	0.045592	5217/1500/9564/55740/2771/1398/387/7409/5156/5880/5331/5590	12
hsa05146	Amoebiasis	7/186	102/8101	0.00886973	0.123731	0.115297	3913/2767/5747/87/7414/5331/7879	7
hsa04142	Lysosome	8/186	128/8101	0.00912771	0.123731	0.115297	9741/967/55353/8692/6609/7805/950/10053	8
hsa04310	Wnt signaling pathway	9/186	166/8101	0.014102	0.181099	0.168755	1488/7088/387/6259/54894/6934/5880/5331/23500	9
hsa05410	Hypertrophic cardiomyopathy	6/186	90/8101	0.0171264	0.208942	0.1947	4000/7168/6443/7169/7171/3678	6
hsa04071	Sphingolipid signaling pathway	7/186	119/8101	0.019485	0.226397	0.210965	2771/387/6609/5880/8698/5331/5590	7
hsa04514	Cell adhesion molecules	8/186	149/8101	0.0212295	0.235454	0.219405	80381/5817/5819/6693/4267/1366/5788/1001	8
hsa05414	Dilated cardiomyopathy	6/186	96/8101	0.0228062	0.241945	0.225453	4000/7168/6443/7169/7171/3678	6
hsa05170	Human immunodeficiency virus 1 infection	10/186	212/8101	0.024035	0.244356	0.2277	55970/2767/2771/1398/5747/5829/27350/5880/2185/10053	10
hsa05412	Arrhythmogenic right ventricular cardiomyopathy	5/186	77/8101	0.0316207	0.308618	0.287582	4000/1495/6934/6443/3678	5
hsa04270	Vascular smooth muscle contraction	7/186	134/8101	0.0344035	0.322863	0.300856	2767/387/4637/9826/5331/800/5580	7
hsa05418	Fluid shear stress and atherosclerosis	7/186	139/8101	0.0407106	0.367903	0.342826	1535/5747/387/5880/90/5590/4313	7
hsa04260	Cardiac muscle contraction	5/186	87/8101	0.0493776	0.418216	0.389709	7168/7169/476/1346/7171	5
hsa04512	ECM-receptor interaction	5/186	88/8101	0.05142	0.418216	0.389709	3913/375790/1292/3678/1291	5
hsa04540	Gap junction	5/186	88/8101	0.05142	0.418216	0.389709	7082/2767/2771/5156/5331	5
hsa04935	Growth hormone synthesis, secretion and action	6/186	119/8101	0.0558158	0.439324	0.409379	2767/9564/2771/1398/5747/5331	6
hsa04912	GnRH signaling pathway	5/186	93/8101	0.062366	0.475541	0.443127	2767/5331/2185/4313/5580	5
hsa04611	Platelet activation	6/186	124/8101	0.065534	0.484554	0.451526	2771/83706/387/695/5331/5590	6
hsa04664	Fc epsilon RI signaling pathway	4/186	68/8101	0.0705245	0.506117	0.471619	695/3635/7409/5880	4
hsa05165	Human papillomavirus infection	12/186	331/8101	0.0784865	0.547163	0.509867	3913/5747/4242/5829/6934/7297/5590/3993/92359/1292/3678/1291	12
hsa00562	Inositol phosphate metabolism	4/186	73/8101	0.0864853	0.586178	0.546223	3635/4952/5331/3633	4
hsa04918	Thyroid hormone synthesis	4/186	75/8101	0.0933216	0.615418	0.57347	7849/493869/5331/476	4
hsa04928	Parathyroid hormone synthesis, secretion and action	5/186	106/8101	0.0964725	0.616061	0.574069	2767/2771/387/9826/5331	5
hsa04141	Protein processing in endoplasmic reticulum	7/186	171/8101	0.0984688	0.616061	0.574069	824/55768/258010/22872/56681/10970/9871	7
hsa04662	B cell receptor signaling pathway	4/186	82/8101	0.119163	0.726893	0.677346	695/3635/7409/5880	4
hsa04360	Axon guidance	7/186	182/8101	0.125332	0.745877	0.695036	55740/2771/5747/387/6259/5880/5590	7
hsa04261	Adrenergic signaling in cardiomyocytes	6/186	150/8101	0.130825	0.760031	0.708225	2771/7168/5331/7169/476/7171	6
hsa04145	Phagosome	6/186	152/8101	0.136819	0.766597	0.714344	1535/9341/11151/7879/9902/3678	6
hsa04722	Neurotrophin signaling pathway	5/186	119/8101	0.138239	0.766597	0.714344	6195/1398/387/397/5580	5
hsa04330	Notch signaling pathway	3/186	59/8101	0.153271	0.813002	0.757586	1488/7088/4242	3
hsa04370	VEGF signaling pathway	3/186	59/8101	0.153271	0.813002	0.757586	5747/5829/5880	3
hsa04730	Long-term depression	3/186	60/8101	0.158785	0.82433	0.768142	2767/2771/5331	3
hsa04926	Relaxin signaling pathway	5/186	129/8101	0.174925	0.871062	0.811688	55970/2771/5331/5590/4313	5
hsa05206	MicroRNAs in cancer	10/186	310/8101	0.175387	0.871062	0.811688	1398/599/387/9839/5962/7168/2065/5156/3678/7431	10
hsa04070	Phosphatidylinositol signaling system	4/186	97/8101	0.183245	0.871062	0.811688	3635/4952/5331/3633	4
hsa05415	Diabetic cardiomyopathy	7/186	203/8101	0.185635	0.871062	0.811688	1535/5880/5331/5590/1346/4313/5580	7
hsa04022	cGMP-PKG signaling pathway	6/186	167/8101	0.185636	0.871062	0.811688	2767/2771/387/9569/5331/476	6
hsa04933	AGE-RAGE signaling pathway in diabetic complications	4/186	100/8101	0.197235	0.908023	0.846131	5331/5590/4313/5580	4
hsa05216	Thyroid cancer	2/186	37/8101	0.208305	0.93501	0.871277	7849/6934	2
hsa04915	Estrogen signaling pathway	5/186	138/8101	0.21076	0.93501	0.871277	2771/5331/3880/4313/5580	5
hsa05340	Primary immunodeficiency	2/186	38/8101	0.216773	0.944512	0.880132	695/5788	2
hsa00130	Ubiquinone and other terpenoid-quinone biosynthesis	1/186	11/8101	0.225599	0.965723	0.899897	79001	1
hsa04010	MAPK signaling pathway	9/186	294/8101	0.234145	0.985023	0.917882	55970/6195/1398/5778/8491/2065/5156/5880/11184	9
hsa04621	NOD-like receptor signaling pathway	6/186	184/8101	0.247868	0.989166	0.921742	1535/387/7205/7297/5331/5580	6
hsa04971	Gastric acid secretion	3/186	76/8101	0.253532	0.989166	0.921742	2771/5331/476	3
hsa05133	Pertussis	3/186	76/8101	0.253532	0.989166	0.921742	2771/387/3678	3
hsa04725	Cholinergic synapse	4/186	113/8101	0.261094	0.989166	0.921742	55970/2767/2771/5331	4
hsa04724	Glutamatergic synapse	4/186	114/8101	0.266176	0.989166	0.921742	55970/2771/5331/156	4
hsa04726	Serotonergic synapse	4/186	115/8101	0.271277	0.989166	0.921742	55970/2771/351/5331	4
hsa03022	Basal transcription factors	2/186	45/8101	0.276591	0.989166	0.921742	9569/6874	2
hsa04930	Type II diabetes mellitus	2/186	46/8101	0.285152	0.989166	0.921742	5590/5580	2
hsa00514	Other types of O-glycan biosynthesis	2/186	47/8101	0.293704	0.989166	0.921742	63917/4242	2
hsa04973	Carbohydrate digestion and absorption	2/186	47/8101	0.293704	0.989166	0.921742	5331/476	2
hsa00730	Thiamine metabolism	1/186	15/8101	0.294411	0.989166	0.921742	203	1
hsa04217	Necroptosis	5/186	159/8101	0.301754	0.989166	0.921742	51652/824/6609/6778/7297	5
hsa04012	ErbB signaling pathway	3/186	85/8101	0.309958	0.989166	0.921742	1398/5747/2065	3
hsa04911	Insulin secretion	3/186	86/8101	0.316275	0.989166	0.921742	2767/5331/476	3
hsa05210	Colorectal cancer	3/186	86/8101	0.316275	0.989166	0.921742	387/6934/5880	3
hsa05110	Vibrio cholerae infection	2/186	50/8101	0.319262	0.989166	0.921742	7082/11014	2
hsa00061	Fatty acid biosynthesis	1/186	18/8101	0.341997	0.989166	0.921742	2181	1
hsa04961	Endocrine and other factor-regulated calcium reabsorption	2/186	53/8101	0.344598	0.989166	0.921742	5331/476	2
hsa05032	Morphine addiction	3/186	91/8101	0.347869	0.989166	0.921742	55970/2771/156	3
hsa00531	Glycosaminoglycan degradation	1/186	19/8101	0.357138	0.989166	0.921742	8692	1
hsa00100	Steroid biosynthesis	1/186	20/8101	0.371933	0.989166	0.921742	3930	1
hsa05134	Legionellosis	2/186	57/8101	0.377889	0.989166	0.921742	5861/56681	2
hsa04713	Circadian entrainment	3/186	97/8101	0.385582	0.989166	0.921742	55970/2771/5331	3
hsa00480	Glutathione metabolism	2/186	58/8101	0.386105	0.989166	0.921742	79017/493869	2
hsa05213	Endometrial cancer	2/186	58/8101	0.386105	0.989166	0.921742	1495/6934	2
hsa04925	Aldosterone synthesis and secretion	3/186	98/8101	0.391826	0.989166	0.921742	2767/5331/476	3
hsa05231	Choline metabolism in cancer	3/186	98/8101	0.391826	0.989166	0.921742	7454/5156/5880	3
hsa00900	Terpenoid backbone biosynthesis	1/186	22/8101	0.400514	0.989166	0.921742	9986	1
hsa05416	Viral myocarditis	2/186	60/8101	0.402395	0.989166	0.921742	5880/6443	2
hsa04140	Autophagy - animal	4/186	141/8101	0.406817	0.989166	0.921742	5861/84335/7879/5580	4
hsa04916	Melanogenesis	3/186	101/8101	0.410457	0.989166	0.921742	2771/6934/5331	3
hsa03430	Mismatch repair	1/186	23/8101	0.414316	0.989166	0.921742	5424	1
hsa04964	Proximal tubule bicarbonate reclamation	1/186	23/8101	0.414316	0.989166	0.921742	476	1
hsa04972	Pancreatic secretion	3/186	102/8101	0.41663	0.989166	0.921742	387/5331/476	3
hsa05142	Chagas disease	3/186	102/8101	0.41663	0.989166	0.921742	2767/2771/5331	3
hsa04974	Protein digestion and absorption	3/186	103/8101	0.422783	0.989166	0.921742	476/1292/1291	3
hsa00534	Glycosaminoglycan biosynthesis - heparan sulfate / heparin	1/186	24/8101	0.427802	0.989166	0.921742	2132	1
hsa04977	Vitamin digestion and absorption	1/186	24/8101	0.427802	0.989166	0.921742	6573	1
hsa04660	T cell receptor signaling pathway	3/186	104/8101	0.428914	0.989166	0.921742	387/7409/5788	3
hsa04929	GnRH secretion	2/186	64/8101	0.434345	0.989166	0.921742	2767/5331	2
hsa03040	Spliceosome	4/186	147/8101	0.437865	0.989166	0.921742	23020/10523/8175/84950	4
hsa04927	Cortisol synthesis and secretion	2/186	65/8101	0.44219	0.989166	0.921742	2767/5331	2
hsa04072	Phospholipase D signaling pathway	4/186	148/8101	0.442999	0.989166	0.921742	387/5156/5331/2185	4
hsa04931	Insulin resistance	3/186	108/8101	0.453199	0.989166	0.921742	6195/5590/5580	3
hsa00790	Folate biosynthesis	1/186	26/8101	0.453854	0.989166	0.921742	5092	1
hsa04720	Long-term potentiation	2/186	67/8101	0.4577	0.989166	0.921742	6195/5331	2
hsa04924	Renin secretion	2/186	69/8101	0.47296	0.989166	0.921742	2771/5331	2
hsa04921	Oxytocin signaling pathway	4/186	154/8101	0.473488	0.989166	0.921742	2771/387/4637/5331	4
hsa04020	Calcium signaling pathway	6/186	240/8101	0.47515	0.989166	0.921742	2767/2065/5156/5331/2185/4486	6
hsa05145	Toxoplasmosis	3/186	112/8101	0.477054	0.989166	0.921742	3913/2771/7297	3
hsa04934	Cushing syndrome	4/186	155/8101	0.478512	0.989166	0.921742	2767/2771/6934/5331	4
hsa00650	Butanoate metabolism	1/186	28/8101	0.478725	0.989166	0.921742	79944	1
hsa05120	Epithelial cell signaling in Helicobacter pylori infection	2/186	70/8101	0.480494	0.989166	0.921742	7082/1445	2
hsa05230	Central carbon metabolism in cancer	2/186	70/8101	0.480494	0.989166	0.921742	3945/5156	2
hsa04390	Hippo signaling pathway	4/186	157/8101	0.488504	0.989166	0.921742	1495/6934/5590/3993	4
hsa04137	Mitophagy - animal	2/186	72/8101	0.495361	0.989166	0.921742	10133/7879	2
hsa04630	JAK-STAT signaling pathway	4/186	162/8101	0.513137	0.989166	0.921742	6778/5156/3597/7297	4
hsa01523	Antifolate resistance	1/186	31/8101	0.513936	0.989166	0.921742	6573	1
hsa05010	Alzheimer disease	9/186	384/8101	0.523859	0.989166	0.921742	824/57142/5693/351/5331/25825/23621/91252/1346	9
hsa05220	Chronic myeloid leukemia	2/186	76/8101	0.524278	0.989166	0.921742	1398/1488	2
hsa00640	Propanoate metabolism	1/186	32/8101	0.525139	0.989166	0.921742	3945	1
hsa03020	RNA polymerase	1/186	32/8101	0.525139	0.989166	0.921742	5435	1
hsa03410	Base excision repair	1/186	33/8101	0.536085	0.989166	0.921742	5424	1
hsa04130	SNARE interactions in vesicular transport	1/186	33/8101	0.536085	0.989166	0.921742	9341	1
hsa01521	EGFR tyrosine kinase inhibitor resistance	2/186	79/8101	0.545227	0.989166	0.921742	2065/5156	2
hsa05417	Lipid and atherosclerosis	5/186	215/8101	0.552427	0.989166	0.921742	1535/5747/387/7409/5331	5
hsa04380	Osteoclast differentiation	3/186	128/8101	0.567163	0.989166	0.921742	1535/695/7297	3
hsa00500	Starch and sucrose metabolism	1/186	36/8101	0.56744	0.989166	0.921742	2632	1
hsa00512	Mucin type O-glycan biosynthesis	1/186	36/8101	0.56744	0.989166	0.921742	63917	1
hsa03030	DNA replication	1/186	36/8101	0.56744	0.989166	0.921742	5424	1
hsa04024	cAMP signaling pathway	5/186	219/8101	0.568974	0.989166	0.921742	2771/387/7409/5880/476	5
hsa04151	PI3K-Akt signaling pathway	8/186	354/8101	0.569983	0.989166	0.921742	3913/55970/5747/2065/5156/1292/3678/1291	8
hsa04960	Aldosterone-regulated sodium reabsorption	1/186	37/8101	0.577416	0.989166	0.921742	476	1
hsa05143	African trypanosomiasis	1/186	37/8101	0.577416	0.989166	0.921742	5331	1
hsa04650	Natural killer cell mediated cytotoxicity	3/186	131/8101	0.582983	0.989166	0.921742	7409/5880/2185	3
hsa04728	Dopaminergic synapse	3/186	132/8101	0.588175	0.989166	0.921742	55970/2771/5331	3
hsa05152	Tuberculosis	4/186	180/8101	0.596906	0.989166	0.921742	387/11151/7879/9902	4
hsa00260	Glycine, serine and threonine metabolism	1/186	40/8101	0.605992	0.989166	0.921742	2593	1
hsa04727	GABAergic synapse	2/186	89/8101	0.610346	0.989166	0.921742	55970/2771	2
hsa03440	Homologous recombination	1/186	41/8101	0.615083	0.989166	0.921742	5424	1
hsa04216	Ferroptosis	1/186	41/8101	0.615083	0.989166	0.921742	2181	1
hsa05219	Bladder cancer	1/186	41/8101	0.615083	0.989166	0.921742	4313	1
hsa04371	Apelin signaling pathway	3/186	139/8101	0.62335	0.989166	0.921742	55970/2771/5331	3
hsa04658	Th1 and Th2 cell differentiation	2/186	92/8101	0.628453	0.989166	0.921742	6778/7297	2
hsa05222	Small cell lung cancer	2/186	92/8101	0.628453	0.989166	0.921742	3913/5747	2
hsa00071	Fatty acid degradation	1/186	43/8101	0.632644	0.989166	0.921742	2181	1
hsa04970	Salivary secretion	2/186	93/8101	0.634342	0.989166	0.921742	5331/476	2
hsa04350	TGF-beta signaling pathway	2/186	94/8101	0.640159	0.989166	0.921742	387/90	2
hsa04962	Vasopressin-regulated water reabsorption	1/186	44/8101	0.641124	0.989166	0.921742	397	1
hsa05215	Prostate cancer	2/186	97/8101	0.657175	0.989166	0.921742	5156/6934	2
hsa03050	Proteasome	1/186	46/8101	0.657503	0.989166	0.921742	5693	1
hsa01522	Endocrine resistance	2/186	98/8101	0.662703	0.989166	0.921742	5747/4313	2
hsa04750	Inflammatory mediator regulation of TRP channels	2/186	98/8101	0.662703	0.989166	0.921742	5331/5580	2
hsa00620	Pyruvate metabolism	1/186	47/8101	0.665412	0.989166	0.921742	3945	1
hsa03420	Nucleotide excision repair	1/186	47/8101	0.665412	0.989166	0.921742	5424	1
hsa04723	Retrograde endocannabinoid signaling	3/186	148/8101	0.665499	0.989166	0.921742	55970/2771/5331	3
hsa00280	Valine, leucine and isoleucine degradation	1/186	48/8101	0.673139	0.989166	0.921742	64087	1
hsa00520	Amino sugar and nucleotide sugar metabolism	1/186	49/8101	0.680689	0.989166	0.921742	1727	1
hsa00565	Ether lipid metabolism	1/186	49/8101	0.680689	0.989166	0.921742	5050	1
hsa00600	Sphingolipid metabolism	1/186	49/8101	0.680689	0.989166	0.921742	6609	1
hsa04672	Intestinal immune network for IgA production	1/186	49/8101	0.680689	0.989166	0.921742	4055	1
hsa05030	Cocaine addiction	1/186	49/8101	0.680689	0.989166	0.921742	2771	1
hsa04914	Progesterone-mediated oocyte maturation	2/186	102/8101	0.684105	0.989166	0.921742	6195/2771	2
hsa00270	Cysteine and methionine metabolism	1/186	50/8101	0.688065	0.989166	0.921742	3945	1
hsa05144	Malaria	1/186	50/8101	0.688065	0.989166	0.921742	2995	1
hsa05203	Viral carcinogenesis	4/186	204/8101	0.694249	0.989166	0.921742	4055/387/5829/87	4
hsa04064	NF-kappa B signaling pathway	2/186	104/8101	0.694385	0.989166	0.921742	4055/695	2
hsa04625	C-type lectin receptor signaling pathway	2/186	104/8101	0.694385	0.989166	0.921742	387/5580	2
hsa00330	Arginine and proline metabolism	1/186	51/8101	0.695271	0.989166	0.921742	2593	1
hsa04150	mTOR signaling pathway	3/186	155/8101	0.695856	0.989166	0.921742	6195/387/84335	3
hsa04922	Glucagon signaling pathway	2/186	107/8101	0.709288	0.989166	0.921742	3945/5331	2
hsa05016	Huntington disease	6/186	306/8101	0.710491	0.989166	0.921742	5693/493869/5331/5435/1346/6874	6
hsa03013	Nucleocytoplasmic transport	2/186	108/8101	0.71412	0.989166	0.921742	23225/11097	2
hsa04659	Th17 cell differentiation	2/186	108/8101	0.71412	0.989166	0.921742	6778/7297	2
hsa03008	Ribosome biogenesis in eukaryotes	2/186	109/8101	0.718885	0.989166	0.921742	1736/25996	2
hsa04066	HIF-1 signaling pathway	2/186	109/8101	0.718885	0.989166	0.921742	4055/3945	2
hsa05161	Hepatitis B	3/186	162/8101	0.724099	0.989166	0.921742	6778/7297/2185	3
hsa04340	Hedgehog signaling pathway	1/186	56/8101	0.728894	0.989166	0.921742	156	1
hsa04923	Regulation of lipolysis in adipocytes	1/186	56/8101	0.728894	0.989166	0.921742	2771	1
hsa01212	Fatty acid metabolism	1/186	57/8101	0.735162	0.989166	0.921742	2181	1
hsa05014	Amyotrophic lateral sclerosis	7/186	364/8101	0.73736	0.989166	0.921742	5217/23225/5861/5693/493869/10133/1346	7
hsa04978	Mineral absorption	1/186	60/8101	0.753114	0.989166	0.921742	476	1
hsa05020	Prion disease	5/186	273/8101	0.757157	0.989166	0.921742	1535/5693/5880/1346/5580	5
hsa05208	Chemical carcinogenesis - reactive oxygen species	4/186	223/8101	0.75865	0.989166	0.921742	1535/5747/1346/5580	4
hsa00590	Arachidonic acid metabolism	1/186	61/8101	0.758825	0.989166	0.921742	493869	1
hsa04213	Longevity regulating pathway - multiple species	1/186	62/8101	0.764404	0.989166	0.921742	84335	1
hsa00310	Lysine degradation	1/186	63/8101	0.769855	0.989166	0.921742	5351	1
hsa04623	Cytosolic DNA-sensing pathway	1/186	63/8101	0.769855	0.989166	0.921742	5435	1
hsa05217	Basal cell carcinoma	1/186	63/8101	0.769855	0.989166	0.921742	6934	1
hsa04919	Thyroid hormone signaling pathway	2/186	121/8101	0.771025	0.989166	0.921742	5331/476	2
hsa05321	Inflammatory bowel disease	1/186	65/8101	0.780384	0.989166	0.921742	6778	1
hsa04014	Ras signaling pathway	4/186	232/8101	0.785294	0.989166	0.921742	55970/387/5156/5880	4
hsa04714	Thermogenesis	4/186	232/8101	0.785294	0.989166	0.921742	6195/2181/84335/1346	4
hsa00010	Glycolysis / Gluconeogenesis	1/186	67/8101	0.790433	0.989166	0.921742	3945	1
hsa05221	Acute myeloid leukemia	1/186	67/8101	0.790433	0.989166	0.921742	6934	1
hsa04920	Adipocytokine signaling pathway	1/186	69/8101	0.800025	0.989166	0.921742	2181	1
hsa05211	Renal cell carcinoma	1/186	69/8101	0.800025	0.989166	0.921742	1398	1
hsa05218	Melanoma	1/186	72/8101	0.8136	0.989166	0.921742	5156	1
hsa04613	Neutrophil extracellular trap formation	3/186	190/8101	0.817028	0.989166	0.921742	1535/5880/5331	3
hsa04210	Apoptosis	2/186	136/8101	0.824245	0.989166	0.921742	4000/824	2
hsa03320	PPAR signaling pathway	1/186	75/8101	0.826258	0.989166	0.921742	2181	1
hsa05214	Glioma	1/186	75/8101	0.826258	0.989166	0.921742	5156	1
hsa04910	Insulin signaling pathway	2/186	137/8101	0.827367	0.989166	0.921742	1398/5590	2
hsa05167	Kaposi sarcoma-associated herpesvirus infection	3/186	194/8101	0.827881	0.989166	0.921742	55970/6934/7297	3
hsa05212	Pancreatic cancer	1/186	76/8101	0.830285	0.989166	0.921742	5880	1
hsa05162	Measles	2/186	139/8101	0.833463	0.989166	0.921742	4478/7297	2
hsa05140	Leishmaniasis	1/186	77/8101	0.834218	0.989166	0.921742	1535	1
hsa05017	Spinocerebellar ataxia	2/186	143/8101	0.845077	0.989166	0.921742	5693/5331	2
hsa05169	Epstein-Barr virus infection	3/186	202/8101	0.847949	0.989166	0.921742	695/7297/7431	3
hsa04146	Peroxisome	1/186	82/8101	0.852567	0.989166	0.921742	2181	1
hsa05226	Gastric cancer	2/186	149/8101	0.86113	0.989166	0.921742	1495/6934	2
hsa05022	Pathways of neurodegeneration - multiple diseases	8/186	476/8101	0.862928	0.989166	0.921742	5861/824/5693/351/493869/5331/10133/1346	8
hsa05012	Parkinson disease	4/186	266/8101	0.865477	0.989166	0.921742	2771/5693/91252/1346	4
hsa04742	Taste transduction	1/186	86/8101	0.865779	0.989166	0.921742	5331	1
hsa05207	Chemical carcinogenesis - receptor activation	3/186	212/8101	0.870167	0.989166	0.921742	6195/2771/688	3
hsa04211	Longevity regulating pathway	1/186	89/8101	0.87491	0.989166	0.921742	84335	1
hsa04976	Bile secretion	1/186	89/8101	0.87491	0.989166	0.921742	476	1
hsa01240	Biosynthesis of cofactors	2/186	155/8101	0.875655	0.989166	0.921742	203/79001	2
hsa05160	Hepatitis C	2/186	157/8101	0.880178	0.989694	0.922234	7297/1366	2
hsa05150	Staphylococcus aureus infection	1/186	96/8101	0.893882	0.998318	0.93027	3880	1
hsa04640	Hematopoietic cell lineage	1/186	99/8101	0.90111	0.998318	0.93027	3678	1
hsa04061	Viral protein interaction with cytokine and cytokine receptor	1/186	100/8101	0.903408	0.998318	0.93027	4055	1
hsa04060	Cytokine-cytokine receptor interaction	4/186	295/8101	0.912238	0.998318	0.93027	51330/4055/3597/90	4
hsa05034	Alcoholism	2/186	187/8101	0.932123	0.998318	0.93027	55970/2771	2
hsa05202	Transcriptional misregulation in cancer	2/186	192/8101	0.938384	0.998318	0.93027	7849/5747	2
hsa04152	AMPK signaling pathway	1/186	120/8101	0.93969	0.998318	0.93027	84335	1
hsa04110	Cell cycle	1/186	126/8101	0.947649	0.998318	0.93027	8555	1
hsa00230	Purine metabolism	1/186	129/8101	0.951228	0.998318	0.93027	203	1
hsa04068	FoxO signaling pathway	1/186	131/8101	0.953477	0.998318	0.93027	8698	1
hsa04114	Oocyte meiosis	1/186	131/8101	0.953477	0.998318	0.93027	6195	1
hsa00190	Oxidative phosphorylation	1/186	134/8101	0.95666	0.998318	0.93027	1346	1
hsa05322	Systemic lupus erythematosus	1/186	136/8101	0.95866	0.998318	0.93027	87	1
hsa04120	Ubiquitin mediated proteolysis	1/186	142/8101	0.964126	0.998318	0.93027	23624	1
hsa04936	Alcoholic liver disease	1/186	142/8101	0.964126	0.998318	0.93027	6934	1
hsa04550	Signaling pathways regulating pluripotency of stem cells	1/186	143/8101	0.964964	0.998318	0.93027	90	1
hsa05224	Breast cancer	1/186	147/8101	0.968127	0.998318	0.93027	6934	1
hsa05171	Coronavirus disease - COVID-19	2/186	232/8101	0.972087	0.998318	0.93027	6122/7297	2
hsa04932	Non-alcoholic fatty liver disease	1/186	155/8101	0.973626	0.998318	0.93027	1346	1
hsa04218	Cellular senescence	1/186	156/8101	0.974244	0.998318	0.93027	824	1
hsa03010	Ribosome	1/186	158/8101	0.975436	0.998318	0.93027	6122	1
hsa05225	Hepatocellular carcinoma	1/186	168/8101	0.980621	0.998318	0.93027	6934	1
hsa05164	Influenza A	1/186	171/8101	0.981952	0.998318	0.93027	7297	1
hsa04080	Neuroactive ligand-receptor interaction	3/186	350/8101	0.988631	0.999973	0.931813	286530/8698/1138	3
hsa05166	Human T-cell leukemia virus 1 infection	1/186	222/8101	0.994642	0.999973	0.931813	4055	1
hsa05168	Herpes simplex virus 1 infection	3/186	495/8101	0.99937	0.999973	0.931813	5819/7297/3678	3
hsa04740	Olfactory transduction	1/186	441/8101	0.999973	0.999973	0.931813	156	1
