# Supplementary material for: Identification of Pan-Cancer Biomarkers Based on the Gene Expression Profiles of Cancer Cell Lines
Source: Front Cell Dev Biol. 2021 Nov 30;9:781285. doi: 10.3389/fcell.2021.781285 (PMC8669964; doi:10.3389/fcell.2021.781285)
Supplement: Supplementary file 4 [file Table1.XLSX]

## Sheet: Sheet1
Rank	Features
1	ENSG00000061676
2	ENSG00000133104
3	ENSG00000006327
4	ENSG00000076944
5	ENSG00000172037
6	ENSG00000130147
7	ENSG00000122642
8	ENSG00000101363
9	ENSG00000111321
10	ENSG00000070087
11	ENSG00000172380
12	ENSG00000068697
13	ENSG00000141198
14	ENSG00000134590
15	ENSG00000132182
16	ENSG00000104067
17	ENSG00000162627
18	ENSG00000143079
19	ENSG00000198561
20	ENSG00000088256
21	ENSG00000268895
22	ENSG00000177697
23	ENSG00000103855
24	ENSG00000051523
25	ENSG00000050820
26	ENSG00000109113
27	ENSG00000136240
28	ENSG00000117676
29	ENSG00000152022
30	ENSG00000102024
31	ENSG00000135404
32	ENSG00000213977
33	ENSG00000106992
34	ENSG00000138069
35	ENSG00000180891
36	ENSG00000166228
37	ENSG00000138119
38	ENSG00000154380
39	ENSG00000186522
40	ENSG00000121900
41	ENSG00000117519
42	ENSG00000123159
43	ENSG00000100320
44	ENSG00000109686
45	ENSG00000015285
46	ENSG00000109854
47	ENSG00000136830
48	ENSG00000214063
49	ENSG00000197879
50	ENSG00000183723
51	ENSG00000049245
52	ENSG00000146425
53	ENSG00000161647
54	ENSG00000125618
55	ENSG00000151239
56	ENSG00000180353
57	ENSG00000143545
58	ENSG00000135631
59	ENSG00000147065
60	ENSG00000130958
61	ENSG00000198752
62	ENSG00000114353
63	ENSG00000019144
64	ENSG00000170892
65	ENSG00000162522
66	ENSG00000182718
67	ENSG00000128595
68	ENSG00000167193
69	ENSG00000160789
70	ENSG00000137177
71	ENSG00000157224
72	ENSG00000112531
73	ENSG00000169398
74	ENSG00000144677
75	ENSG00000162733
76	ENSG00000186517
77	ENSG00000148411
78	ENSG00000100146
79	ENSG00000130340
80	ENSG00000121057
81	ENSG00000104341
82	ENSG00000189171
83	ENSG00000125868
84	ENSG00000164111
85	ENSG00000068001
86	ENSG00000159335
87	ENSG00000047634
88	ENSG00000187164
89	ENSG00000170275
90	ENSG00000111716
91	ENSG00000073008
92	ENSG00000062822
93	ENSG00000101856
94	ENSG00000118200
95	ENSG00000175029
96	ENSG00000145817
97	ENSG00000141013
98	ENSG00000175866
99	ENSG00000115561
100	ENSG00000101955
101	ENSG00000129473
102	ENSG00000162909
103	ENSG00000167397
104	ENSG00000107679
105	ENSG00000151718
106	ENSG00000135269
107	ENSG00000203950
108	ENSG00000178234
109	ENSG00000115310
110	ENSG00000100804
111	ENSG00000122203
112	ENSG00000156642
113	ENSG00000147439
114	ENSG00000142192
115	ENSG00000116871
116	ENSG00000152894
117	ENSG00000188157
118	ENSG00000127990
119	ENSG00000160746
120	ENSG00000108679
121	ENSG00000130202
122	ENSG00000168374
123	ENSG00000134516
124	ENSG00000044115
125	ENSG00000133142
126	ENSG00000010295
127	ENSG00000149781
128	ENSG00000196781
129	ENSG00000106299
130	ENSG00000115355
131	ENSG00000179604
132	ENSG00000148143
133	ENSG00000091947
134	ENSG00000182534
135	ENSG00000119650
136	ENSG00000067560
137	ENSG00000139146
138	ENSG00000100060
139	ENSG00000081377
140	ENSG00000115935
141	ENSG00000143815
142	ENSG00000169554
143	ENSG00000089159
144	ENSG00000273344
145	ENSG00000130755
146	ENSG00000157593
147	ENSG00000144354
148	ENSG00000244509
149	ENSG00000166311
150	ENSG00000010671
151	ENSG00000132698
152	ENSG00000162520
153	ENSG00000143851
154	ENSG00000072110
155	ENSG00000265206
156	ENSG00000151348
157	ENSG00000102879
158	ENSG00000135314
159	ENSG00000011566
160	ENSG00000035862
161	ENSG00000028116
162	ENSG00000213654
163	ENSG00000100316
164	ENSG00000181704
165	ENSG00000167695
166	ENSG00000006704
167	ENSG00000110811
168	ENSG00000173786
169	ENSG00000035403
170	ENSG00000120256
171	ENSG00000172638
172	ENSG00000168918
173	ENSG00000159840
174	ENSG00000123983
175	ENSG00000006625
176	ENSG00000143776
177	ENSG00000138758
178	ENSG00000184363
179	ENSG00000113621
180	ENSG00000137710
181	ENSG00000141985
182	ENSG00000179051
183	ENSG00000166888
184	ENSG00000124942
185	ENSG00000136732
186	ENSG00000136653
187	ENSG00000168615
188	ENSG00000144028
189	ENSG00000172725
190	ENSG00000131844
191	ENSG00000100225
192	ENSG00000141968
193	ENSG00000100243
194	ENSG00000180448
195	ENSG00000079462
196	ENSG00000133612
197	ENSG00000151092
198	ENSG00000085872
199	ENSG00000023892
200	ENSG00000163785
201	ENSG00000178927
202	ENSG00000143353
203	ENSG00000092841
204	ENSG00000167895
205	ENSG00000126062
206	ENSG00000108375
207	ENSG00000072818
208	ENSG00000130475
209	ENSG00000121068
210	ENSG00000140416
211	ENSG00000107099
212	ENSG00000151914
213	ENSG00000164294
214	ENSG00000198168
215	ENSG00000155849
216	ENSG00000123562
217	ENSG00000153310
218	ENSG00000241685
219	ENSG00000132780
220	ENSG00000065361
221	ENSG00000134853
222	ENSG00000268001
223	ENSG00000198954
224	ENSG00000123560
225	ENSG00000067208
226	ENSG00000148737
227	ENSG00000120690
228	ENSG00000138674
229	ENSG00000204673
230	ENSG00000075884
231	ENSG00000100097
232	ENSG00000132694
233	ENSG00000182162
234	ENSG00000130826
235	ENSG00000143119
236	ENSG00000104324
237	ENSG00000087299
238	ENSG00000138271
239	ENSG00000137216
240	ENSG00000162511
241	ENSG00000127947
242	ENSG00000128340
243	ENSG00000163069
244	ENSG00000105063
245	ENSG00000136270
246	ENSG00000140350
247	ENSG00000004864
248	ENSG00000138760
249	ENSG00000197471
250	ENSG00000188010
251	ENSG00000234456
252	ENSG00000198892
253	ENSG00000173546
254	ENSG00000158716
255	ENSG00000197256
256	ENSG00000136490
257	ENSG00000087077
258	ENSG00000135912
259	ENSG00000141580
260	ENSG00000111897
261	ENSG00000105137
262	ENSG00000136167
263	ENSG00000125910
264	ENSG00000131724
265	ENSG00000166130
266	ENSG00000122126
267	ENSG00000130005
268	ENSG00000240184
269	ENSG00000105397
270	ENSG00000160613
271	ENSG00000115295
272	ENSG00000185811
273	ENSG00000079332
274	ENSG00000169684
275	ENSG00000111348
276	ENSG00000162069
277	ENSG00000255248
278	ENSG00000230989
279	ENSG00000115170
280	ENSG00000089820
281	ENSG00000166197
282	ENSG00000069424
283	ENSG00000149782
284	ENSG00000143369
285	ENSG00000142273
286	ENSG00000136026
287	ENSG00000260335
288	ENSG00000108828
289	ENSG00000153071
290	ENSG00000100142
291	ENSG00000174004
292	ENSG00000005243
293	ENSG00000196700
294	ENSG00000231991
295	ENSG00000146122
296	ENSG00000145919
297	ENSG00000002586
298	ENSG00000161091
299	ENSG00000213402
300	ENSG00000198467
301	ENSG00000135052
302	ENSG00000154096
303	ENSG00000162614
304	ENSG00000120509
305	ENSG00000182240
306	ENSG00000186318
307	ENSG00000123240
308	ENSG00000165209
309	ENSG00000064961
310	ENSG00000105854
311	ENSG00000050165
312	ENSG00000143669
313	ENSG00000075785
314	ENSG00000244274
315	ENSG00000104814
316	ENSG00000174099
317	ENSG00000150961
318	ENSG00000196754
319	ENSG00000048740
320	ENSG00000122786
321	ENSG00000104897
322	ENSG00000181885
323	ENSG00000071575
324	ENSG00000011028
325	ENSG00000159753
326	ENSG00000183853
327	ENSG00000164828
328	ENSG00000067606
329	ENSG00000006042
330	ENSG00000163399
331	ENSG00000103653
332	ENSG00000169504
333	ENSG00000119888
334	ENSG00000265148
335	ENSG00000173638
336	ENSG00000120899
337	ENSG00000147027
338	ENSG00000140937
339	ENSG00000162734
340	ENSG00000160117
341	ENSG00000173020
342	ENSG00000269378
343	ENSG00000125354
344	ENSG00000134802
345	ENSG00000183722
346	ENSG00000165915
347	ENSG00000188706
348	ENSG00000073350
349	ENSG00000197702
350	ENSG00000198771
351	ENSG00000130545
352	ENSG00000196422
353	ENSG00000161281
354	ENSG00000121766
355	ENSG00000081237
356	ENSG00000130699
357	ENSG00000168421
358	ENSG00000180921
359	ENSG00000167747
360	ENSG00000262246
361	ENSG00000171345
362	ENSG00000167460
363	ENSG00000134748
364	ENSG00000079308
365	ENSG00000173653
366	ENSG00000172578
367	ENSG00000113140
368	ENSG00000146094
369	ENSG00000076043
370	ENSG00000130299
371	ENSG00000228474
372	ENSG00000087245
373	ENSG00000102554
374	ENSG00000186174
375	ENSG00000141756
376	ENSG00000142173
377	ENSG00000204084
378	ENSG00000184922
379	ENSG00000198832
380	ENSG00000126785
381	ENSG00000129354
382	ENSG00000163932
383	ENSG00000114480
384	ENSG00000164078
385	ENSG00000149591
386	ENSG00000167208
387	ENSG00000167984
388	ENSG00000161638
389	ENSG00000157992
390	ENSG00000168071
391	ENSG00000136243
392	ENSG00000142156
393	ENSG00000090447
394	ENSG00000062038
395	ENSG00000188677
396	ENSG00000024422
397	ENSG00000114547
398	ENSG00000026025
399	ENSG00000009790
400	ENSG00000083444
401	ENSG00000095370
402	ENSG00000145779
403	ENSG00000256309
404	ENSG00000105619
405	ENSG00000178826
406	ENSG00000150093
407	ENSG00000118513
408	ENSG00000077420
409	ENSG00000134013
410	ENSG00000198825
411	ENSG00000162769
412	ENSG00000110934
413	ENSG00000162961
414	ENSG00000197712
415	ENSG00000163625
416	ENSG00000147168
417	ENSG00000160606
418	ENSG00000114346
419	ENSG00000138074
420	ENSG00000139278
421	ENSG00000162512
422	ENSG00000104413
423	ENSG00000119681
424	ENSG00000174807
425	ENSG00000136235
426	ENSG00000267795
427	ENSG00000068831
428	ENSG00000129038
429	ENSG00000263873
430	ENSG00000171608
431	ENSG00000227297
432	ENSG00000159166
433	ENSG00000106397
434	ENSG00000163359
435	ENSG00000122122
436	ENSG00000177469
437	ENSG00000169105
438	ENSG00000163013
439	ENSG00000198753
440	ENSG00000120756
441	ENSG00000105483
442	ENSG00000137076
443	ENSG00000170476
444	ENSG00000078098
445	ENSG00000076662
446	ENSG00000198758
447	ENSG00000066336
448	ENSG00000272994
449	ENSG00000018408
450	ENSG00000136104
451	ENSG00000122870
452	ENSG00000225151
453	ENSG00000162576
454	ENSG00000261857
455	ENSG00000004776
456	ENSG00000167613
457	ENSG00000168140
458	ENSG00000241484
459	ENSG00000197324
460	ENSG00000143067
461	ENSG00000105289
462	ENSG00000166250
463	ENSG00000197043
464	ENSG00000248235
465	ENSG00000253200
466	ENSG00000113249
467	ENSG00000143190
468	ENSG00000184292
469	ENSG00000166033
470	ENSG00000083307
471	ENSG00000185686
472	ENSG00000100266
473	ENSG00000020181
474	ENSG00000151702
475	ENSG00000164692
476	ENSG00000187688
477	ENSG00000106333
478	ENSG00000175348
479	ENSG00000130508
480	ENSG00000170421
481	ENSG00000100558
482	ENSG00000175793
483	ENSG00000070540
484	ENSG00000166923
485	ENSG00000259207
486	ENSG00000011465
487	ENSG00000127831
488	ENSG00000111077
489	ENSG00000103067
490	ENSG00000110876
491	ENSG00000148798
492	ENSG00000115232
493	ENSG00000160917
494	ENSG00000166963
495	ENSG00000105122
496	ENSG00000176105
497	ENSG00000154734
498	ENSG00000182287
499	ENSG00000151552
500	ENSG00000068793
501	ENSG00000101335
502	ENSG00000100196
503	ENSG00000100365
504	ENSG00000006607
505	ENSG00000108821
506	ENSG00000167779
507	ENSG00000117385
508	ENSG00000271856
509	ENSG00000175283
510	ENSG00000099821
511	ENSG00000043462
512	ENSG00000160688
513	ENSG00000105851
514	ENSG00000135929
515	ENSG00000157227
516	ENSG00000103429
517	ENSG00000120913
518	ENSG00000184887
519	ENSG00000115641
520	ENSG00000117091
521	ENSG00000135373
522	ENSG00000268802
523	ENSG00000169919
524	ENSG00000142669
525	ENSG00000166501
526	ENSG00000204580
527	ENSG00000086730
528	ENSG00000006611
529	ENSG00000155816
530	ENSG00000163430
531	ENSG00000130592
532	ENSG00000123384
533	ENSG00000137203
534	ENSG00000153904
535	ENSG00000187098
536	ENSG00000196684
537	ENSG00000011426
538	ENSG00000244405
539	ENSG00000141753
540	ENSG00000180096
541	ENSG00000112787
542	ENSG00000168646
543	ENSG00000134242
544	ENSG00000204261
545	ENSG00000015133
546	ENSG00000140092
547	ENSG00000143850
548	ENSG00000134109
549	ENSG00000120820
550	ENSG00000170955
551	ENSG00000136286
552	ENSG00000267436
553	ENSG00000139597
554	ENSG00000163348
555	ENSG00000155066
556	ENSG00000101158
557	ENSG00000166145
558	ENSG00000169247
559	ENSG00000166741
560	ENSG00000110777
561	ENSG00000084112
562	ENSG00000198420
563	ENSG00000196636
564	ENSG00000105404
565	ENSG00000105894
566	ENSG00000142871
567	ENSG00000272501
568	ENSG00000131462
569	ENSG00000268678
570	ENSG00000188662
571	ENSG00000104903
572	ENSG00000089356
573	ENSG00000155629
574	ENSG00000182871
575	ENSG00000007237
576	ENSG00000130635
577	ENSG00000010270
578	ENSG00000100934
579	ENSG00000177556
580	ENSG00000182197
581	ENSG00000128815
582	ENSG00000008441
583	ENSG00000095739
584	ENSG00000198624
585	ENSG00000171943
586	ENSG00000147804
587	ENSG00000183579
588	ENSG00000147416
589	ENSG00000148484
590	ENSG00000204576
591	ENSG00000120054
592	ENSG00000110080
593	ENSG00000167601
594	ENSG00000113721
595	ENSG00000092208
596	ENSG00000115363
597	ENSG00000105357
598	ENSG00000118898
599	ENSG00000137265
600	ENSG00000172403
601	ENSG00000129116
602	ENSG00000106948
603	ENSG00000173402
604	ENSG00000182916
605	ENSG00000116852
606	ENSG00000132199
607	ENSG00000137312
608	ENSG00000185862
609	ENSG00000135931
610	ENSG00000140945
611	ENSG00000165215
612	ENSG00000061337
613	ENSG00000028203
614	ENSG00000117758
615	ENSG00000175463
616	ENSG00000004478
617	ENSG00000108622
618	ENSG00000169594
619	ENSG00000166073
620	ENSG00000108753
621	ENSG00000122970
622	ENSG00000112769
623	ENSG00000108064
624	ENSG00000105559
625	ENSG00000099812
626	ENSG00000185904
627	ENSG00000087116
628	ENSG00000142552
629	ENSG00000125637
630	ENSG00000109654
631	ENSG00000166173
632	ENSG00000270466
633	ENSG00000123892
634	ENSG00000167644
635	ENSG00000248905
636	ENSG00000164442
637	ENSG00000198542
638	ENSG00000149418
639	ENSG00000142675
640	ENSG00000105963
641	ENSG00000118292
642	ENSG00000196507
643	ENSG00000068366
644	ENSG00000143341
645	ENSG00000145632
646	ENSG00000038427
647	ENSG00000167291
648	ENSG00000113645
649	ENSG00000132274
650	ENSG00000172349
651	ENSG00000137801
652	ENSG00000174292
653	ENSG00000106443
654	ENSG00000085063
655	ENSG00000111445
656	ENSG00000016391
657	ENSG00000111679
658	ENSG00000128791
659	ENSG00000173517
660	ENSG00000189143
661	ENSG00000005844
662	ENSG00000150347
663	ENSG00000188610
664	ENSG00000136231
665	ENSG00000121104
666	ENSG00000173702
667	ENSG00000077498
668	ENSG00000157800
669	ENSG00000065308
670	ENSG00000087510
671	ENSG00000074370
672	ENSG00000185222
673	ENSG00000123342
674	ENSG00000113300
675	ENSG00000110917
676	ENSG00000115318
677	ENSG00000166147
678	ENSG00000126882
679	ENSG00000140254
680	ENSG00000118257
681	ENSG00000135605
682	ENSG00000134363
683	ENSG00000129675
684	ENSG00000162366
685	ENSG00000163453
686	ENSG00000160796
687	ENSG00000197142
688	ENSG00000122707
689	ENSG00000073712
690	ENSG00000189334
691	ENSG00000160678
692	ENSG00000230798
693	ENSG00000272189
694	ENSG00000141140
695	ENSG00000116771
696	ENSG00000080493
697	ENSG00000196683
698	ENSG00000154678
699	ENSG00000095002
700	ENSG00000105875
701	ENSG00000257698
702	ENSG00000163431
703	ENSG00000150630
704	ENSG00000127324
705	ENSG00000150938
706	ENSG00000002822
707	ENSG00000230937
708	ENSG00000072682
709	ENSG00000198121
710	ENSG00000180318
711	ENSG00000142279
712	ENSG00000136153
713	ENSG00000079337
714	ENSG00000091986
715	ENSG00000111728
716	ENSG00000069493
717	ENSG00000164741
718	ENSG00000095539
719	ENSG00000164818
720	ENSG00000039068
721	ENSG00000135525
722	ENSG00000171130
723	ENSG00000100994
724	ENSG00000171150
725	ENSG00000084093
726	ENSG00000183580
727	ENSG00000102265
728	ENSG00000105974
729	ENSG00000183397
730	ENSG00000250588
731	ENSG00000125398
732	ENSG00000112378
733	ENSG00000136854
734	ENSG00000077585
735	ENSG00000102882
736	ENSG00000203499
737	ENSG00000086300
738	ENSG00000149257
739	ENSG00000142227
740	ENSG00000135426
741	ENSG00000092529
742	ENSG00000106991
743	ENSG00000101213
744	ENSG00000115956
745	ENSG00000132470
746	ENSG00000019549
747	ENSG00000140545
748	ENSG00000253522
749	ENSG00000107485
750	ENSG00000117595
751	ENSG00000012211
752	ENSG00000197971
753	ENSG00000204381
754	ENSG00000272761
755	ENSG00000064225
756	ENSG00000223953
757	ENSG00000233901
758	ENSG00000135919
759	ENSG00000177706
760	ENSG00000113460
761	ENSG00000143515
762	ENSG00000163882
763	ENSG00000111057
764	ENSG00000119383
765	ENSG00000084636
766	ENSG00000136352
767	ENSG00000186081
768	ENSG00000154277
769	ENSG00000196550
770	ENSG00000113273
771	ENSG00000147443
772	ENSG00000145979
773	ENSG00000164691
774	ENSG00000173706
775	ENSG00000174136
776	ENSG00000079112
777	ENSG00000273045
778	ENSG00000134762
779	ENSG00000165410
780	ENSG00000163565
781	ENSG00000124429
782	ENSG00000157110
783	ENSG00000119938
784	ENSG00000177106
785	ENSG00000146731
786	ENSG00000118523
787	ENSG00000058085
788	ENSG00000169442
789	ENSG00000124228
790	ENSG00000173156
791	ENSG00000167608
792	ENSG00000221852
793	ENSG00000161405
794	ENSG00000107957
795	ENSG00000136158
796	ENSG00000142694
797	ENSG00000254726
798	ENSG00000079482
799	ENSG00000099284
800	ENSG00000197943
801	ENSG00000136542
802	ENSG00000112419
803	ENSG00000125870
804	ENSG00000168243
805	ENSG00000016402
806	ENSG00000035499
807	ENSG00000050327
808	ENSG00000181192
809	ENSG00000156510
810	ENSG00000136271
811	ENSG00000005238
812	ENSG00000120875
813	ENSG00000268975
814	ENSG00000023191
815	ENSG00000139211
816	ENSG00000081189
817	ENSG00000120708
818	ENSG00000108405
819	ENSG00000112186
820	ENSG00000008323
821	ENSG00000134871
822	ENSG00000145088
823	ENSG00000131711
824	ENSG00000021574
825	ENSG00000128422
826	ENSG00000072786
827	ENSG00000102575
828	ENSG00000116062
829	ENSG00000106624
830	ENSG00000172379
831	ENSG00000272379
832	ENSG00000143036
833	ENSG00000119865
834	ENSG00000164176
835	ENSG00000168143
836	ENSG00000142677
837	ENSG00000157873
838	ENSG00000104894
839	ENSG00000155926
840	ENSG00000163531
841	ENSG00000091409
842	ENSG00000267815
843	ENSG00000176153
844	ENSG00000148848
845	ENSG00000156711
846	ENSG00000110848
847	ENSG00000171867
848	ENSG00000166997
849	ENSG00000105355
850	ENSG00000086570
851	ENSG00000138080
852	ENSG00000071462
853	ENSG00000115902
854	ENSG00000180745
855	ENSG00000183087
856	ENSG00000168994
857	ENSG00000116132
858	ENSG00000182134
859	ENSG00000115963
860	ENSG00000176533
861	ENSG00000159200
862	ENSG00000176387
863	ENSG00000082781
864	ENSG00000254285
865	ENSG00000214530
866	ENSG00000267804
867	ENSG00000196843
868	ENSG00000145495
869	ENSG00000160716
870	ENSG00000204262
871	ENSG00000118113
872	ENSG00000115419
873	ENSG00000105699
874	ENSG00000100234
875	ENSG00000188467
876	ENSG00000029993
877	ENSG00000115165
878	ENSG00000140682
879	ENSG00000141384
880	ENSG00000227036
881	ENSG00000160307
882	ENSG00000010278
883	ENSG00000169902
884	ENSG00000141448
885	ENSG00000105369
886	ENSG00000146083
887	ENSG00000165757
888	ENSG00000198478
889	ENSG00000204472
890	ENSG00000004468
891	ENSG00000135318
892	ENSG00000158517
893	ENSG00000171747
894	ENSG00000037474
895	ENSG00000184347
896	ENSG00000137831
897	ENSG00000156427
898	ENSG00000164379
899	ENSG00000125378
900	ENSG00000146535
901	ENSG00000113083
902	ENSG00000129514
903	ENSG00000071967
904	ENSG00000182795
905	ENSG00000152518
906	ENSG00000063660
907	ENSG00000077152
908	ENSG00000141934
909	ENSG00000007384
910	ENSG00000102032
911	ENSG00000185614
912	ENSG00000107130
913	ENSG00000118762
914	ENSG00000136160
915	ENSG00000204610
916	ENSG00000167123
917	ENSG00000185634
918	ENSG00000198125
919	ENSG00000182107
920	ENSG00000185905
921	ENSG00000162739
922	ENSG00000189129
923	ENSG00000203877
924	ENSG00000177096
925	ENSG00000167642
926	ENSG00000204792
927	ENSG00000145431
928	ENSG00000182492
929	ENSG00000158109
930	ENSG00000143171
931	ENSG00000167306
932	ENSG00000188242
933	ENSG00000092758
934	ENSG00000167165
935	ENSG00000105968
936	ENSG00000204520
937	ENSG00000197822
938	ENSG00000162374
939	ENSG00000141456
940	ENSG00000182511
941	ENSG00000057019
942	ENSG00000247774
943	ENSG00000166428
944	ENSG00000121552
945	ENSG00000268927
946	ENSG00000183779
947	ENSG00000131620
948	ENSG00000174827
949	ENSG00000064270
950	ENSG00000111799
951	ENSG00000197641
952	ENSG00000119950
953	ENSG00000074410
954	ENSG00000206075
955	ENSG00000103522
956	ENSG00000196628
957	ENSG00000114268
958	ENSG00000130477
959	ENSG00000142347
960	ENSG00000180801
961	ENSG00000260997
962	ENSG00000136274
963	ENSG00000135439
964	ENSG00000161326
965	ENSG00000147676
966	ENSG00000145335
967	ENSG00000126458
968	ENSG00000174348
969	ENSG00000175311
970	ENSG00000164107
971	ENSG00000136059
972	ENSG00000176842
973	ENSG00000263264
974	ENSG00000152104
975	ENSG00000167995
976	ENSG00000214548
977	ENSG00000102003
978	ENSG00000175772
979	ENSG00000151414
980	ENSG00000121380
981	ENSG00000128242
982	ENSG00000100557
983	ENSG00000102890
984	ENSG00000188959
985	ENSG00000100219
986	ENSG00000164761
987	ENSG00000124664
988	ENSG00000186340
989	ENSG00000134874
990	ENSG00000115468
991	ENSG00000260054
992	ENSG00000134757
993	ENSG00000204991
994	ENSG00000143674
995	ENSG00000196533
996	ENSG00000113356
997	ENSG00000163347
998	ENSG00000143621
999	ENSG00000112799
1000	ENSG00000156453
1001	ENSG00000143375
1002	ENSG00000174607
1003	ENSG00000198053
1004	ENSG00000106263
1005	ENSG00000262223
1006	ENSG00000126460
1007	ENSG00000173852
1008	ENSG00000130821
1009	ENSG00000132840
1010	ENSG00000157833
1011	ENSG00000142910
1012	ENSG00000152952
1013	ENSG00000103888
1014	ENSG00000128713
1015	ENSG00000152767
1016	ENSG00000128298
1017	ENSG00000124104
1018	ENSG00000137440
1019	ENSG00000099246
1020	ENSG00000184293
1021	ENSG00000108788
1022	ENSG00000130294
1023	ENSG00000060558
1024	ENSG00000151715
1025	ENSG00000169894
1026	ENSG00000198431
1027	ENSG00000149658
1028	ENSG00000272141
1029	ENSG00000104611
1030	ENSG00000067715
1031	ENSG00000215784
1032	ENSG00000149328
1033	ENSG00000163435
1034	ENSG00000164484
1035	ENSG00000111961
1036	ENSG00000189320
1037	ENSG00000168280
1038	ENSG00000161149
1039	ENSG00000088367
1040	ENSG00000149798
1041	ENSG00000096696
1042	ENSG00000173894
1043	ENSG00000169744
1044	ENSG00000135423
1045	ENSG00000152804
1046	ENSG00000106399
1047	ENSG00000138448
1048	ENSG00000205744
1049	ENSG00000136295
1050	ENSG00000268027
1051	ENSG00000142627
1052	ENSG00000118515
1053	ENSG00000149090
1054	ENSG00000110756
1055	ENSG00000158769
1056	ENSG00000066294
1057	ENSG00000113924
1058	ENSG00000163644
1059	ENSG00000177150
1060	ENSG00000089041
1061	ENSG00000143061
1062	ENSG00000146267
1063	ENSG00000183734
1064	ENSG00000162407
1065	ENSG00000112941
1066	ENSG00000110660
1067	ENSG00000095203
1068	ENSG00000168060
1069	ENSG00000143942
1070	ENSG00000116005
1071	ENSG00000176678
1072	ENSG00000174939
1073	ENSG00000163975
1074	ENSG00000182168
1075	ENSG00000035720
1076	ENSG00000130429
1077	ENSG00000133135
1078	ENSG00000145040
1079	ENSG00000137573
1080	ENSG00000141480
1081	ENSG00000118308
1082	ENSG00000169439
1083	ENSG00000102181
1084	ENSG00000196092
1085	ENSG00000173530
1086	ENSG00000181392
1087	ENSG00000111275
1088	ENSG00000176092
1089	ENSG00000126264
1090	ENSG00000046653
1091	ENSG00000150551
1092	ENSG00000272520
1093	ENSG00000065054
1094	ENSG00000167617
1095	ENSG00000120215
1096	ENSG00000125170
1097	ENSG00000108448
1098	ENSG00000107562
1099	ENSG00000143578
1100	ENSG00000083857
1101	ENSG00000065371
1102	ENSG00000215845
1103	ENSG00000122224
1104	ENSG00000253477
1105	ENSG00000237125
1106	ENSG00000168917
1107	ENSG00000141524
1108	ENSG00000143867
1109	ENSG00000140379
1110	ENSG00000260682
1111	ENSG00000102038
1112	ENSG00000078399
1113	ENSG00000182487
1114	ENSG00000143436
1115	ENSG00000011347
1116	ENSG00000246705
1117	ENSG00000152268
1118	ENSG00000114019
1119	ENSG00000121440
1120	ENSG00000124160
1121	ENSG00000166206
1122	ENSG00000129451
1123	ENSG00000017621
1124	ENSG00000158089
1125	ENSG00000006118
1126	ENSG00000005884
1127	ENSG00000198598
1128	ENSG00000235859
1129	ENSG00000163032
1130	ENSG00000182782
1131	ENSG00000165556
1132	ENSG00000080166
1133	ENSG00000007312
1134	ENSG00000237289
1135	ENSG00000180190
1136	ENSG00000082482
1137	ENSG00000166444
1138	ENSG00000179954
1139	ENSG00000064651
1140	ENSG00000128656
1141	ENSG00000010438
1142	ENSG00000104447
1143	ENSG00000137809
1144	ENSG00000157107
1145	ENSG00000179178
1146	ENSG00000126860
1147	ENSG00000099250
1148	ENSG00000111490
1149	ENSG00000138675
1150	ENSG00000240891
1151	ENSG00000170558
1152	ENSG00000183160
1153	ENSG00000073282
1154	ENSG00000129993
1155	ENSG00000196083
1156	ENSG00000172935
1157	ENSG00000135100
1158	ENSG00000162676
1159	ENSG00000132718
1160	ENSG00000118680
1161	ENSG00000241935
1162	ENSG00000134398
1163	ENSG00000143226
1164	ENSG00000153395
1165	ENSG00000140285
1166	ENSG00000105472
1167	ENSG00000007129
1168	ENSG00000115392
1169	ENSG00000224940
1170	ENSG00000003147
1171	ENSG00000176165
1172	ENSG00000164695
1173	ENSG00000130038
1174	ENSG00000214491
1175	ENSG00000096384
1176	ENSG00000149131
1177	ENSG00000105251
1178	ENSG00000117472
1179	ENSG00000188322
1180	ENSG00000082293
1181	ENSG00000107242
1182	ENSG00000133216
1183	ENSG00000162105
1184	ENSG00000182957
1185	ENSG00000186960
1186	ENSG00000018510
1187	ENSG00000054690
1188	ENSG00000267596
1189	ENSG00000137261
1190	ENSG00000132965
1191	ENSG00000121653
1192	ENSG00000143772
1193	ENSG00000089472
1194	ENSG00000115648
1195	ENSG00000111261
1196	ENSG00000005001
1197	ENSG00000154639
1198	ENSG00000111319
1199	ENSG00000165443
1200	ENSG00000104881
1201	ENSG00000108309
1202	ENSG00000148671
1203	ENSG00000143995
1204	ENSG00000132746
1205	ENSG00000175538
1206	ENSG00000272298
1207	ENSG00000268175
1208	ENSG00000159409
1209	ENSG00000168350
1210	ENSG00000160867
1211	ENSG00000134709
1212	ENSG00000146842
1213	ENSG00000242515
1214	ENSG00000110171
1215	ENSG00000035141
1216	ENSG00000138685
1217	ENSG00000259933
1218	ENSG00000143387
1219	ENSG00000124688
1220	ENSG00000147689
1221	ENSG00000258586
1222	ENSG00000163661
1223	ENSG00000140832
1224	ENSG00000104723
1225	ENSG00000183666
1226	ENSG00000072163
1227	ENSG00000109743
1228	ENSG00000244649
1229	ENSG00000253368
1230	ENSG00000071051
1231	ENSG00000104112
1232	ENSG00000238121
1233	ENSG00000188760
1234	ENSG00000085662
1235	ENSG00000273214
1236	ENSG00000168237
1237	ENSG00000102096
1238	ENSG00000204482
1239	ENSG00000077080
1240	ENSG00000197535
1241	ENSG00000161835
1242	ENSG00000164855
1243	ENSG00000115380
1244	ENSG00000120693
1245	ENSG00000171444
1246	ENSG00000164023
1247	ENSG00000257365
1248	ENSG00000116774
1249	ENSG00000163376
1250	ENSG00000154589
1251	ENSG00000105971
1252	ENSG00000142700
1253	ENSG00000186603
1254	ENSG00000173641
1255	ENSG00000049283
1256	ENSG00000120068
1257	ENSG00000213853
1258	ENSG00000184428
1259	ENSG00000144063
1260	ENSG00000006432
1261	ENSG00000085733
1262	ENSG00000112137
1263	ENSG00000178718
1264	ENSG00000175895
1265	ENSG00000165462
1266	ENSG00000161714
1267	ENSG00000187867
1268	ENSG00000147100
1269	ENSG00000176046
1270	ENSG00000171793
1271	ENSG00000107104
1272	ENSG00000184194
1273	ENSG00000188501
1274	ENSG00000011105
1275	ENSG00000132429
1276	ENSG00000130669
1277	ENSG00000107796
1278	ENSG00000272763
1279	ENSG00000261416
1280	ENSG00000187498
1281	ENSG00000102048
1282	ENSG00000167600
1283	ENSG00000182195
1284	ENSG00000273119
1285	ENSG00000184254
1286	ENSG00000149300
1287	ENSG00000101276
1288	ENSG00000144366
1289	ENSG00000183840
1290	ENSG00000130529
1291	ENSG00000091136
1292	ENSG00000139370
1293	ENSG00000233041
1294	ENSG00000139289
1295	ENSG00000132185
1296	ENSG00000151327
1297	ENSG00000118322
1298	ENSG00000203706
1299	ENSG00000197601
1300	ENSG00000139116
1301	ENSG00000158022
1302	ENSG00000229415
1303	ENSG00000163219
1304	ENSG00000136859
1305	ENSG00000253159
1306	ENSG00000176597
1307	ENSG00000165828
1308	ENSG00000103723
1309	ENSG00000008283
1310	ENSG00000090776
1311	ENSG00000187764
1312	ENSG00000113657
1313	ENSG00000167880
1314	ENSG00000102802
1315	ENSG00000122687
1316	ENSG00000006453
1317	ENSG00000171431
1318	ENSG00000143630
1319	ENSG00000104361
1320	ENSG00000269975
1321	ENSG00000143153
1322	ENSG00000170899
1323	ENSG00000103534
1324	ENSG00000163071
1325	ENSG00000125454
1326	ENSG00000175879
1327	ENSG00000087258
1328	ENSG00000001617
1329	ENSG00000160013
1330	ENSG00000130558
1331	ENSG00000132849
1332	ENSG00000049540
1333	ENSG00000136010
1334	ENSG00000112812
1335	ENSG00000225485
1336	ENSG00000119125
1337	ENSG00000261183
1338	ENSG00000128606
1339	ENSG00000256262
1340	ENSG00000116729
1341	ENSG00000169562
1342	ENSG00000162409
1343	ENSG00000129007
1344	ENSG00000237441
1345	ENSG00000148408
1346	ENSG00000109099
1347	ENSG00000204382
1348	ENSG00000122694
1349	ENSG00000255330
1350	ENSG00000070731
1351	ENSG00000179104
1352	ENSG00000110092
1353	ENSG00000105197
1354	ENSG00000271830
1355	ENSG00000013588
1356	ENSG00000123374
1357	ENSG00000163815
1358	ENSG00000039560
1359	ENSG00000166086
1360	ENSG00000137142
1361	ENSG00000179348
1362	ENSG00000114450
1363	ENSG00000127399
1364	ENSG00000168993
1365	ENSG00000187244
1366	ENSG00000164171
1367	ENSG00000102466
1368	ENSG00000006047
1369	ENSG00000185070
1370	ENSG00000183421
1371	ENSG00000114737
1372	ENSG00000169213
1373	ENSG00000231817
1374	ENSG00000163364
1375	ENSG00000180818
1376	ENSG00000117525
1377	ENSG00000175857
1378	ENSG00000226869
1379	ENSG00000163154
1380	ENSG00000249641
1381	ENSG00000168077
1382	ENSG00000184916
1383	ENSG00000150281
1384	ENSG00000196405
1385	ENSG00000124900
1386	ENSG00000105290
1387	ENSG00000012171
1388	ENSG00000143167
1389	ENSG00000109062
1390	ENSG00000115183
1391	ENSG00000167861
1392	ENSG00000271602
1393	ENSG00000181541
1394	ENSG00000163689
1395	ENSG00000267640
1396	ENSG00000196526
1397	ENSG00000122861
1398	ENSG00000105613
1399	ENSG00000253953
1400	ENSG00000136826
1401	ENSG00000134138
1402	ENSG00000157399
1403	ENSG00000206418
1404	ENSG00000120149
1405	ENSG00000184402
1406	ENSG00000119986
1407	ENSG00000143320
1408	ENSG00000261827
1409	ENSG00000196371
1410	ENSG00000273079
1411	ENSG00000105767
1412	ENSG00000198363
1413	ENSG00000144959
1414	ENSG00000131771
1415	ENSG00000137962
1416	ENSG00000101850
1417	ENSG00000082497
1418	ENSG00000167619
1419	ENSG00000269636
1420	ENSG00000223573
1421	ENSG00000204375
1422	ENSG00000114013
1423	ENSG00000067221
1424	ENSG00000004487
1425	ENSG00000157851
1426	ENSG00000114993
1427	ENSG00000115297
1428	ENSG00000186493
1429	ENSG00000180861
1430	ENSG00000177576
1431	ENSG00000118640
1432	ENSG00000188761
1433	ENSG00000160219
1434	ENSG00000143367
1435	ENSG00000155970
1436	ENSG00000152137
1437	ENSG00000149582
1438	ENSG00000109814
1439	ENSG00000113722
1440	ENSG00000188643
1441	ENSG00000235098
1442	ENSG00000115226
1443	ENSG00000184574
1444	ENSG00000081277
1445	ENSG00000184486
1446	ENSG00000228223
1447	ENSG00000188859
1448	ENSG00000185090
1449	ENSG00000183461
1450	ENSG00000272293
1451	ENSG00000180233
1452	ENSG00000106415
1453	ENSG00000168461
1454	ENSG00000008735
1455	ENSG00000013016
1456	ENSG00000180660
1457	ENSG00000075223
1458	ENSG00000174672
1459	ENSG00000125850
1460	ENSG00000108846
1461	ENSG00000132639
1462	ENSG00000145555
1463	ENSG00000015413
1464	ENSG00000143842
1465	ENSG00000267121
1466	ENSG00000134531
1467	ENSG00000175832
1468	ENSG00000084710
1469	ENSG00000134259
1470	ENSG00000064999
1471	ENSG00000204175
1472	ENSG00000163875
1473	ENSG00000077044
1474	ENSG00000016082
1475	ENSG00000165929
1476	ENSG00000126878
1477	ENSG00000165905
1478	ENSG00000162458
1479	ENSG00000105855
1480	ENSG00000101445
1481	ENSG00000137942
1482	ENSG00000121413
1483	ENSG00000149260
1484	ENSG00000153944
1485	ENSG00000071991
1486	ENSG00000182809
1487	ENSG00000183508
1488	ENSG00000138771
1489	ENSG00000109132
1490	ENSG00000107815
1491	ENSG00000181072
1492	ENSG00000247516
1493	ENSG00000153561
1494	ENSG00000183323
1495	ENSG00000122862
1496	ENSG00000149231
1497	ENSG00000168386
1498	ENSG00000101311
1499	ENSG00000136943
1500	ENSG00000204376
1501	ENSG00000166866
1502	ENSG00000153283
1503	ENSG00000157064
1504	ENSG00000134160
1505	ENSG00000254416
1506	ENSG00000145545
1507	ENSG00000144045
1508	ENSG00000111802
1509	ENSG00000143878
1510	ENSG00000026297
1511	ENSG00000267776
1512	ENSG00000102445
1513	ENSG00000054356
1514	ENSG00000183696
1515	ENSG00000128710
1516	ENSG00000174938
1517	ENSG00000109846
1518	ENSG00000017373
1519	ENSG00000227372
1520	ENSG00000160145
1521	ENSG00000130768
1522	ENSG00000101096
1523	ENSG00000141696
1524	ENSG00000253313
1525	ENSG00000128709
1526	ENSG00000170961
1527	ENSG00000267530
1528	ENSG00000159314
1529	ENSG00000120280
1530	ENSG00000100003
1531	ENSG00000129474
1532	ENSG00000121410
1533	ENSG00000155307
1534	ENSG00000198910
1535	ENSG00000137193
1536	ENSG00000170786
1537	ENSG00000123610
1538	ENSG00000269404
1539	ENSG00000197122
1540	ENSG00000109466
1541	ENSG00000115828
1542	ENSG00000124006
1543	ENSG00000075213
1544	ENSG00000065609
1545	ENSG00000129990
1546	ENSG00000103546
1547	ENSG00000001497
1548	ENSG00000100321
1549	ENSG00000174567
1550	ENSG00000166669
1551	ENSG00000102452
1552	ENSG00000173404
1553	ENSG00000105409
1554	ENSG00000189184
1555	ENSG00000174804
1556	ENSG00000105778
1557	ENSG00000138795
1558	ENSG00000127241
1559	ENSG00000204019
1560	ENSG00000185630
1561	ENSG00000185101
1562	ENSG00000128833
1563	ENSG00000122779
1564	ENSG00000178222
1565	ENSG00000176909
1566	ENSG00000170485
1567	ENSG00000174669
1568	ENSG00000134121
1569	ENSG00000164841
1570	ENSG00000108018
1571	ENSG00000246430
1572	ENSG00000128641
1573	ENSG00000171346
1574	ENSG00000101098
1575	ENSG00000100604
1576	ENSG00000150687
1577	ENSG00000143819
1578	ENSG00000228214
1579	ENSG00000226065
1580	ENSG00000204379
1581	ENSG00000162639
1582	ENSG00000134909
1583	ENSG00000120324
1584	ENSG00000152969
1585	ENSG00000225783
1586	ENSG00000256940
1587	ENSG00000160781
1588	ENSG00000204876
1589	ENSG00000122591
1590	ENSG00000170276
1591	ENSG00000141519
1592	ENSG00000135111
1593	ENSG00000165125
1594	ENSG00000180806
1595	ENSG00000109089
1596	ENSG00000104140
1597	ENSG00000172201
1598	ENSG00000148344
1599	ENSG00000095303
1600	ENSG00000152229
1601	ENSG00000092969
1602	ENSG00000229619
1603	ENSG00000147509
1604	ENSG00000176788
1605	ENSG00000139874
1606	ENSG00000204764
1607	ENSG00000188707
1608	ENSG00000126003
1609	ENSG00000198796
1610	ENSG00000161574
1611	ENSG00000131094
1612	ENSG00000113569
1613	ENSG00000131459
1614	ENSG00000163395
1615	ENSG00000185664
1616	ENSG00000181019
1617	ENSG00000125820
1618	ENSG00000228262
1619	ENSG00000204335
1620	ENSG00000102934
1621	ENSG00000271334
1622	ENSG00000272098
1623	ENSG00000241635
1624	ENSG00000238164
1625	ENSG00000180089
1626	ENSG00000100842
1627	ENSG00000132561
1628	ENSG00000162545
1629	ENSG00000188483
1630	ENSG00000123360
1631	ENSG00000080573
1632	ENSG00000146576
1633	ENSG00000104435
1634	ENSG00000064042
1635	ENSG00000146648
1636	ENSG00000175806
1637	ENSG00000048462
1638	ENSG00000151743
1639	ENSG00000003249
1640	ENSG00000117600
1641	ENSG00000134490
1642	ENSG00000135127
1643	ENSG00000121297
1644	ENSG00000189367
1645	ENSG00000244486
1646	ENSG00000182272
1647	ENSG00000127920
1648	ENSG00000007866
1649	ENSG00000183098
1650	ENSG00000182704
1651	ENSG00000166068
1652	ENSG00000008277
1653	ENSG00000185532
1654	ENSG00000160803
1655	ENSG00000174705
1656	ENSG00000105374
1657	ENSG00000100290
1658	ENSG00000176406
1659	ENSG00000136574
1660	ENSG00000104368
1661	ENSG00000139725
1662	ENSG00000136883
1663	ENSG00000070814
1664	ENSG00000162894
1665	ENSG00000144401
1666	ENSG00000214944
1667	ENSG00000230836
1668	ENSG00000127084
1669	ENSG00000272442
1670	ENSG00000085831
1671	ENSG00000181649
1672	ENSG00000177508
1673	ENSG00000175592
1674	ENSG00000118242
1675	ENSG00000188910
1676	ENSG00000185924
1677	ENSG00000125968
1678	ENSG00000186847
1679	ENSG00000175745
1680	ENSG00000176734
1681	ENSG00000185551
1682	ENSG00000122986
1683	ENSG00000152954
1684	ENSG00000167183
1685	ENSG00000147588
1686	ENSG00000102804
1687	ENSG00000185198
1688	ENSG00000099797
1689	ENSG00000255085
1690	ENSG00000124145
1691	ENSG00000123364
1692	ENSG00000198521
1693	ENSG00000174808
1694	ENSG00000125245
1695	ENSG00000166922
1696	ENSG00000169783
1697	ENSG00000156127
1698	ENSG00000172551
1699	ENSG00000189337
1700	ENSG00000116675
1701	ENSG00000164300
1702	ENSG00000106853
1703	ENSG00000070190
1704	ENSG00000253125
1705	ENSG00000171208
1706	ENSG00000272769
1707	ENSG00000100368
1708	ENSG00000134247
1709	ENSG00000180875
1710	ENSG00000152661
1711	ENSG00000101040
1712	ENSG00000110324
1713	ENSG00000157212
1714	ENSG00000230630
1715	ENSG00000080644
1716	ENSG00000229891
1717	ENSG00000117228
1718	ENSG00000107719
1719	ENSG00000090376
1720	ENSG00000105523
1721	ENSG00000188549
1722	ENSG00000272796
1723	ENSG00000171951
1724	ENSG00000106089
1725	ENSG00000115526
1726	ENSG00000173210
1727	ENSG00000269936
1728	ENSG00000129946
1729	ENSG00000139540
1730	ENSG00000273046
1731	ENSG00000169604
1732	ENSG00000145623
1733	ENSG00000121270
1734	ENSG00000109472
1735	ENSG00000136944
1736	ENSG00000269220
1737	ENSG00000214338
1738	ENSG00000164627
1739	ENSG00000181350
1740	ENSG00000054179
1741	ENSG00000076826
1742	ENSG00000108244
1743	ENSG00000198889
1744	ENSG00000159164
1745	ENSG00000157600
1746	ENSG00000184232
1747	ENSG00000056736
1748	ENSG00000169242
1749	ENSG00000145920
1750	ENSG00000168453
1751	ENSG00000174871
1752	ENSG00000107731
1753	ENSG00000151491
1754	ENSG00000154040
1755	ENSG00000072832
1756	ENSG00000233237
1757	ENSG00000244468
1758	ENSG00000188559
1759	ENSG00000225106
1760	ENSG00000170689
1761	ENSG00000176593
1762	ENSG00000114405
1763	ENSG00000164106
1764	ENSG00000140284
1765	ENSG00000258791
1766	ENSG00000272079
1767	ENSG00000164251
1768	ENSG00000144485
1769	ENSG00000101442
1770	ENSG00000105426
1771	ENSG00000163702
1772	ENSG00000173227
1773	ENSG00000204860
1774	ENSG00000198807
1775	ENSG00000173366
1776	ENSG00000111058
1777	ENSG00000138162
1778	ENSG00000267520
1779	ENSG00000135097
1780	ENSG00000168938
1781	ENSG00000260833
1782	ENSG00000116285
1783	ENSG00000139515
1784	ENSG00000115266
1785	ENSG00000111907
1786	ENSG00000090932
1787	ENSG00000268903
1788	ENSG00000135960
1789	ENSG00000131941
1790	ENSG00000124839
1791	ENSG00000175497
1792	ENSG00000267746
1793	ENSG00000196976
1794	ENSG00000150627
1795	ENSG00000084070
1796	ENSG00000204950
1797	ENSG00000108932
1798	ENSG00000173918
1799	ENSG00000273055
1800	ENSG00000144583
1801	ENSG00000176177
1802	ENSG00000176171
1803	ENSG00000063015
1804	ENSG00000067177
1805	ENSG00000114166
1806	ENSG00000103089
1807	ENSG00000078699
1808	ENSG00000243854
1809	ENSG00000196361
1810	ENSG00000109452
1811	ENSG00000149451
1812	ENSG00000092068
1813	ENSG00000142949
1814	ENSG00000123358
1815	ENSG00000158106
1816	ENSG00000056661
1817	ENSG00000154608
1818	ENSG00000176834
1819	ENSG00000184304
1820	ENSG00000011083
1821	ENSG00000157766
1822	ENSG00000163814
1823	ENSG00000009950
1824	ENSG00000142623
1825	ENSG00000109321
1826	ENSG00000141738
1827	ENSG00000135083
1828	ENSG00000139352
1829	ENSG00000110169
1830	ENSG00000230453
1831	ENSG00000120327
1832	ENSG00000147862
1833	ENSG00000267029
1834	ENSG00000166821
1835	ENSG00000156675
1836	ENSG00000118600
1837	ENSG00000074527
1838	ENSG00000180773
1839	ENSG00000141527
1840	ENSG00000177374
1841	ENSG00000152284
1842	ENSG00000163517
1843	ENSG00000167315
1844	ENSG00000247498
1845	ENSG00000085563
1846	ENSG00000235026
1847	ENSG00000178401
1848	ENSG00000158008
1849	ENSG00000076554
1850	ENSG00000074964
1851	ENSG00000251664
1852	ENSG00000107165
1853	ENSG00000106078
1854	ENSG00000198853
1855	ENSG00000133131
1856	ENSG00000152049
1857	ENSG00000155265
1858	ENSG00000113763
1859	ENSG00000183570
1860	ENSG00000144847
1861	ENSG00000078018
1862	ENSG00000185340
1863	ENSG00000099834
1864	ENSG00000232803
1865	ENSG00000113196
1866	ENSG00000251216
1867	ENSG00000109832
1868	ENSG00000124608
1869	ENSG00000271762
1870	ENSG00000250961
1871	ENSG00000157214
1872	ENSG00000049656
1873	ENSG00000100626
1874	ENSG00000153822
1875	ENSG00000136250
1876	ENSG00000249007
1877	ENSG00000182674
1878	ENSG00000151332
1879	ENSG00000226674
1880	ENSG00000178199
1881	ENSG00000273367
1882	ENSG00000128886
1883	ENSG00000178372
1884	ENSG00000145248
1885	ENSG00000101489
1886	ENSG00000258947
1887	ENSG00000099822
1888	ENSG00000143845
1889	ENSG00000267750
1890	ENSG00000153714
1891	ENSG00000134627
1892	ENSG00000272327
1893	ENSG00000126603
1894	ENSG00000132872
1895	ENSG00000073711
1896	ENSG00000197951
1897	ENSG00000164687
1898	ENSG00000117971
1899	ENSG00000105639
1900	ENSG00000113946
1901	ENSG00000113360
1902	ENSG00000158301
1903	ENSG00000148120
1904	ENSG00000121895
1905	ENSG00000133477
1906	ENSG00000272801
1907	ENSG00000189058
1908	ENSG00000104313
1909	ENSG00000140961
1910	ENSG00000188641
1911	ENSG00000259627
1912	ENSG00000183615
1913	ENSG00000100170
1914	ENSG00000175318
1915	ENSG00000241186
1916	ENSG00000151338
1917	ENSG00000188373
1918	ENSG00000070159
1919	ENSG00000183778
1920	ENSG00000164904
1921	ENSG00000141736
1922	ENSG00000091844
1923	ENSG00000165533
1924	ENSG00000144406
1925	ENSG00000196542
1926	ENSG00000153558
1927	ENSG00000158887
1928	ENSG00000223414
1929	ENSG00000185567
1930	ENSG00000104972
1931	ENSG00000262049
1932	ENSG00000237330
1933	ENSG00000169908
1934	ENSG00000198189
1935	ENSG00000205213
1936	ENSG00000123338
1937	ENSG00000197147
1938	ENSG00000105976
1939	ENSG00000167767
1940	ENSG00000077942
1941	ENSG00000227019
1942	ENSG00000166589
1943	ENSG00000062370
1944	ENSG00000178623
1945	ENSG00000255090
1946	ENSG00000188175
1947	ENSG00000123388
1948	ENSG00000111846
1949	ENSG00000185842
1950	ENSG00000179388
1951	ENSG00000173930
1952	ENSG00000187957
1953	ENSG00000167117
1954	ENSG00000101746
1955	ENSG00000130222
1956	ENSG00000257093
1957	ENSG00000017483
1958	ENSG00000147488
1959	ENSG00000103540
1960	ENSG00000143469
1961	ENSG00000171224
1962	ENSG00000099985
1963	ENSG00000171450
1964	ENSG00000090104
1965	ENSG00000258657
1966	ENSG00000256390
1967	ENSG00000132793
1968	ENSG00000113494
1969	ENSG00000100916
1970	ENSG00000113580
1971	ENSG00000168481
1972	ENSG00000206082
1973	ENSG00000230535
1974	ENSG00000204869
1975	ENSG00000131650
1976	ENSG00000109501
1977	ENSG00000139438
1978	ENSG00000176720
1979	ENSG00000099958
1980	ENSG00000070019
1981	ENSG00000153815
1982	ENSG00000103528
1983	ENSG00000225792
1984	ENSG00000112782
1985	ENSG00000118276
1986	ENSG00000229422
1987	ENSG00000123684
1988	ENSG00000152977
1989	ENSG00000069122
1990	ENSG00000267459
1991	ENSG00000102362
1992	ENSG00000122863
1993	ENSG00000149243
1994	ENSG00000181982
1995	ENSG00000102313
1996	ENSG00000166143
1997	ENSG00000211592
1998	ENSG00000230417
1999	ENSG00000133247
[truncated: 1,187 more rows]
[truncated: 1 more columns]
